# Supplementary material for: DRANetSplicer: A Splice Site Prediction Model Based on Deep Residual Attention Networks
Source: Genes (Basel). 2024 Mar 26;15(4):404. doi: 10.3390/genes15040404 (PMC11048956; doi:10.3390/genes15040404)
Supplement: Supplementary file 1 [file genes-15-00404-s001.zip › Table S1.xlsx]

## Sheet: Sheet1
Performance metrics of DRANetSplicer in predicting donor and acceptor splice sites for three organisms
DRANetSplicer1
Species	Site	Acc(%)	Pre(%)	Sn(%)	Sp(%)	Err(%)	F1(%)	AUC(%)
Oryza sativa japonica	Donor	97.22	97.49	96.91	97.53	2.78	97.2	99.18
	Acceptor	96.29	96.3	96.25	96.33	3.71	96.27	98.95
Arabidopsis thaliana	Donor	95.52	96.3	94.64	96.4	4.48	95.46	98.49
	Acceptor	94.82	95.49	94.07	95.57	5.18	94.78	98.28
Homo sapiens	Donor	96.87	96.77	96.98	96.76	3.13	96.88	99.3
	Acceptor	96.2	95.82	96.6	95.8	3.8	96.2	99.23
DRANetSplicer2
Species	Site	Acc(%)	Pre(%)	Sn(%)	Sp(%)	Err(%)	F1(%)	AUC(%)
Oryza sativa japonica	Donor	97.21	97.58	96.8	97.62	2.79	97.19	99.26
	Acceptor	96.35	96.37	96.3	96.4	3.65	96.34	98.99
Arabidopsis thaliana	Donor	95.6	96.29	94.82	96.38	4.4	95.55	98.56
	Acceptor	95.01	95.95	93.97	96.05	4.99	94.95	98.56
Homo sapiens	Donor	96.88	96.68	97.09	96.66	3.12	96.89	99.31
	Acceptor	96.25	96.33	96.14	96.35	3.75	96.24	99.1
DRANetSplicer3
Species	Site	Acc(%)	Pre(%)	Sn(%)	Sp(%)	Err(%)	F1(%)	AUC(%)
Oryza sativa japonica	Donor	97.21	97.53	96.85	97.57	2.79	97.19	99.18
	Acceptor	96.27	96.2	96.31	96.23	3.73	96.26	98.98
Arabidopsis thaliana	Donor	95.77	97.65	93.76	97.76	4.23	95.66	98.72
	Acceptor	94.89	95.59	94.11	95.67	5.11	94.84	98.36
Homo sapiens	Donor	96.88	96.89	96.87	96.88	3.12	96.88	99.44
	Acceptor	96.29	95.63	97.01	95.58	3.71	96.31	99.28
Average(±Stdev)
Species	Site	Acc(%)	Pre(%)	Sn(%)	Sp(%)	Err(%)	F1(%)	AUC(%)
Oryza sativa japonica	Donor	97.21(±0.00)	97.53(±0.04)	96.85(±0.04)	97.57(±0.04)	2.79(±0.00)	97.19(±0.00)	99.21(±0.04)
	Acceptor	96.30(±0.03)	96.29(±0.07)	96.29(±0.03)	96.32(±0.07)	3.70(±0.03)	96.29(±0.04)	98.97(±0.02)
Arabidopsis thaliana	Donor	95.63(±0.10)	96.75(±0.64)	94.41(±0.46)	96.85(±0.65)	4.37(±0.10)	95.56(±0.08)	98.59(±0.10)
	Acceptor	94.91(±0.08)	95.68(±0.20)	94.05(±0.06)	95.76(±0.21)	5.09(±0.08)	94.86(±0.07)	98.40(±0.12)
Homo sapiens	Donor	96.88(±0.00)	96.78(±0.09)	96.98(±0.09)	96.77(±0.09)	3.12(±0.00)	96.88(±0.00)	99.35(±0.06)
	Acceptor	96.25(±0.04)	95.93(±0.30)	96.58(±0.36)	95.91(±0.32)	3.75(±0.04)	96.25(±0.05)	99.20(±0.08)
