# Supplementary material for: DRANetSplicer: A Splice Site Prediction Model Based on Deep Residual Attention Networks
Source: Genes (Basel). 2024 Mar 26;15(4):404. doi: 10.3390/genes15040404 (PMC11048956; doi:10.3390/genes15040404)
Supplement: Supplementary file 1 [file genes-15-00404-s001.zip › Table S2.xlsx]

## Sheet: Sheet1
Accuracy in Model Ablation Experiments
Experiment1
Model	Oryza		Arabidopsis		Homo
	donor(%)	acceptor(%)	donor(%)	acceptor(%)	donor(%)	acceptor(%)
ResNet18	96.31	94.89	94.71	93.56	96.46	95.47
DRANetSplicer	97.22	96.29	95.52	94.82	96.87	96.2
Experiment2
Model	Oryza		Arabidopsis		Homo
	donor(%)	acceptor(%)	donor(%)	acceptor(%)	donor(%)	acceptor(%)
ResNet18	96.3	94.77	94.84	93.59	96.57	95.71
DRANetSplicer	97.21	96.35	95.6	95.01	96.88	96.25
Experiment3
Model	Oryza		Arabidopsis		Homo
	donor(%)	acceptor(%)	donor(%)	acceptor(%)	donor(%)	acceptor(%)
ResNet18	96.28	94.92	94.81	93.43	96.59	95.64
DRANetSplicer	97.21	96.27	95.77	94.89	96.88	96.3
Average(±Stdev)
Model	Oryza		Arabidopsis		Homo
	donor(%)	acceptor(%)	donor(%)	acceptor(%)	donor(%)	acceptor(%)
ResNet18	96.30(±0.01)	94.86(±0.06)	94.79(±0.06)	93.53(±0.07)	96.54(±0.06)	95.61(±0.10)
DRANetSplicer	97.21(±0.00)	96.30(±0.03)	95.63(±0.10)	94.91(±0.08)	96.88(±0.00)	96.25(±0.04)
