# Supplementary material for: DRANetSplicer: A Splice Site Prediction Model Based on Deep Residual Attention Networks
Source: Genes (Basel). 2024 Mar 26;15(4):404. doi: 10.3390/genes15040404 (PMC11048956; doi:10.3390/genes15040404)
Supplement: Supplementary file 1 [file genes-15-00404-s001.zip › Table S3.xlsx]

## Sheet: Sheet1
Comparison of Prediction Results between DRANetSplicer and Benchmark Methods
Experiment1
Species	Site	SpliceFinder		Splice2Deep		Deep Splicer		EnsembleSplice		DNABERT		DRANetSplicer
		Acc(%)	F1(%)	Acc(%)	F1(%)	Acc(%)	F1(%)	Acc(%)	F1(%)	Acc(%)	F1(%)	Acc(%)	F1(%)
Oryza	Donor	95.22	95.11	93.48	93.51	91.43	91.32	96.43	96.44	97.14	97.14	97.22	97.2
	Acceptor	93.76	93.78	91.17	91.26	87.34	87.29	94.88	94.87	95.94	95.94	96.29	96.27
Arabidopsis	Donor	94.38	94.28	88.2	88.34	90.83	90.34	94.39	94.39	95.32	95.31	95.52	95.46
	Acceptor	92.8	92.81	87.35	87.55	86.7	86.36	94.46	94.46	93.8	93.8	94.82	94.78
Homo	Donor	95.57	95.66	95.16	95.18	96.64	96.63	96.39	96.42	96.8	96.8	96.87	96.88
	Acceptor	93.16	93.26	92.52	92.51	95.79	95.84	95.05	95.07	96.06	96.06	96.2	96.2
Experiment2
Species	Site	SpliceFinder		Splice2Deep		Deep Splicer		EnsembleSplice		DNABERT		DRANetSplicer
		Acc(%)	F1(%)	Acc(%)	F1(%)	Acc(%)	F1(%)	Acc(%)	F1(%)	Acc(%)	F1(%)	Acc(%)	F1(%)
Oryza	Donor	95.76	95.77	91.86	91.89	91.75	91.57	96.5	96.51	97.14	97.14	97.21	97.19
	Acceptor	93.77	93.81	93.79	93.77	84.07	82.81	94.92	94.96	95.94	95.94	96.35	96.34
Arabidopsis	Donor	94.45	94.37	89.42	89.54	90.88	90.36	94.42	94.44	95.32	95.31	95.6	95.55
	Acceptor	92.65	92.69	84.69	84.98	82.82	80.55	93.23	93.27	93.8	93.8	95.01	94.95
Homo	Donor	95.76	95.78	94.19	94.17	96.67	96.66	96.42	96.44	96.8	96.8	96.88	96.89
	Acceptor	92.86	92.78	94.17	94.17	95.61	95.55	95.01	95.02	96.06	96.06	96.25	96.24
Experiment3
Species	Site	SpliceFinder		Splice2Deep		Deep Splicer		EnsembleSplice		DNABERT		DRANetSplicer
		Acc(%)	F1(%)	Acc(%)	F1(%)	Acc(%)	F1(%)	Acc(%)	F1(%)	Acc(%)	F1(%)	Acc(%)	F1(%)
Oryza	Donor	95.66	95.61	90.53	90.56	93.17	93.24	96.49	96.5	97.14	97.14	97.21	97.19
	Acceptor	93.66	93.62	88	88.11	83.91	82.47	95.01	95.02	95.94	95.94	96.27	96.26
Arabidopsis	Donor	94.45	94.42	89.12	89.29	92.55	92.37	94.47	94.49	95.32	95.31	95.77	95.66
	Acceptor	92.49	92.49	86.35	86.64	83.09	80.85	93.12	93.14	93.8	93.8	94.89	94.84
Homo	Donor	95.62	95.62	93.04	93.08	96.57	96.62	96.34	96.35	96.8	96.8	96.88	96.88
	Acceptor	92.89	92.86	92.24	92.24	95.07	94.94	94.97	94.97	96.06	96.06	96.3	96.32
Average(±Stdev)
Species	Site	SpliceFinder		Splice2Deep		Deep Splicer		EnsembleSplice		DNABERT		DRANetSplicer
		Acc(%)	F1(%)	Acc(%)	F1(%)	Acc(%)	F1(%)	Acc(%)	F1(%)	Acc(%)	F1(%)	Acc(%)	F1(%)
Oryza	Donor	95.55(±0.23)	95.50(±0.28)	91.96(±1.21)	91.99(±1.21)	92.12(±0.76)	92.04(±0.85)	96.47(±0.03)	96.48(±0.03)	97.14(±0.00)	97.14(±0.00)	97.21(±0.00)	97.19(±0.00)
	Acceptor	93.73(±0.05)	93.74(±0.08)	90.99(±2.37)	91.05(±2.32)	85.11(±1.58)	84.19(±2.20)	94.94(±0.05)	94.95(±0.06)	95.94(±0.00)	95.94(±0.00)	96.30(±0.03)	96.29(±0.04)
Arabidopsis	Donor	94.43(±0.03)	94.36(±0.06)	88.91(±0.52)	89.06(±0.52)	91.42(±0.80)	91.02(±0.95)	94.43(±0.03)	94.44(±0.04)	95.32(±0.00)	95.31(±0.00)	95.63(±0.10)	95.56(±0.08)
	Acceptor	92.65(±0.13)	92.66(±0.13)	86.13(±1.10)	86.39(±1.06)	84.20(±1.77)	82.59(±2.67)	93.60(±0.61)	93.62(±0.59)	93.80(±0.00)	93.80(±0.00)	94.91(±0.08)	94.86(±0.07)
Homo	Donor	95.65(±0.08)	95.69(±0.07)	94.13(±0.87)	94.14(±0.86)	96.63(±0.04)	96.64(±0.02)	96.38(±0.03)	96.40(±0.04)	96.80(±0.00)	96.80(±0.00)	96.88(±0.00)	96.88(±0.00)
	Acceptor	92.97(±0.13)	92.97(±0.21)	92.98(±0.85)	92.97(±0.85)	95.49(±0.31)	95.44(±0.38)	95.01(±0.03)	95.02(±0.04)	96.06(±0.00)	96.06(±0.00)	96.25(±0.04)	96.25(±0.05)
