# Supplementary material for: DRANetSplicer: A Splice Site Prediction Model Based on Deep Residual Attention Networks
Source: Genes (Basel). 2024 Mar 26;15(4):404. doi: 10.3390/genes15040404 (PMC11048956; doi:10.3390/genes15040404)
Supplement: Supplementary file 1 [file genes-15-00404-s001.zip › Table S4.xlsx]

## Sheet: Sheet1
Accuracy of DRANetSplicer in cross-organism validation
Experiment1
Train Test	Site	Oryza(%)	Arabidopsis(%)	Homo(%)
Oryza	Donor	97.22	95.02	82.87
	Acceptor	96.29	94.24	79.73
Arabidopsis	Donor	93.75	95.52	79.94
	Acceptor	93	94.82	76.98
Homo	Donor	91.69	91.38	96.87
	Acceptor	88.62	88.02	96.2
Experiment2
Train Test	Site	Oryza(%)	Arabidopsis(%)	Homo(%)
Oryza	Donor	97.21	94.94	82.29
	Acceptor	96.35	94.21	80.46
Arabidopsis	Donor	93.53	95.6	81.4
	Acceptor	94	95.01	73.92
Homo	Donor	91.95	91.34	96.88
	Acceptor	86.81	86.48	96.25
Experiment3
Train Test	Site	Oryza(%)	Arabidopsis(%)	Homo(%)
Oryza	Donor	97.21	94.72	83.7
	Acceptor	96.27	94.29	80.33
Arabidopsis	Donor	93.46	95.77	72.67
	Acceptor	93.2	94.89	77.08
Homo	Donor	92.28	91.61	96.88
	Acceptor	86.93	87.18	96.3
Average(±Stdev)
Train Test	Site	Oryza(%)	Arabidopsis(%)	Homo(%)
Oryza	Donor	97.21(±0.00)	94.89(±0.00)	82.95(±0.00)
	Acceptor	96.30(±0.03)	94.25(±0.03)	80.17(±0.32)
Arabidopsis	Donor	93.58(±0.12)	95.63(±0.10)	78.00(±3.82)
	Acceptor	93.40(±0.43)	94.91(±0.08)	75.99(±1.47)
Homo	Donor	91.97(±0.24)	91.44(±0.12)	96.88(±0.00)
	Acceptor	87.45(±0.83)	87.23(±0.63)	96.25(±0.04)
