# Supplementary material for: DRANetSplicer: A Splice Site Prediction Model Based on Deep Residual Attention Networks
Source: Genes (Basel). 2024 Mar 26;15(4):404. doi: 10.3390/genes15040404 (PMC11048956; doi:10.3390/genes15040404)
Supplement: Supplementary file 1 [file genes-15-00404-s001.zip › Table S5.xlsx]

## Sheet: Fig4A
position	oryza donor model ave abs wcs	oryza donor weblogo bits	oryza acceptor model ave abs wcs	oryza acceptor weblogo bits
1	0.042347	0.014515	0.0332003	0.02555
2	0.077898	0.00894	0.0607361	0.025575
3	0.10416	0.009365	0.0798906	0.026247
4	0.171918	0.012668	0.130341	0.025606
5	0.189791	0.010672	0.18433	0.024496
6	0.219616	0.010813	0.230431	0.026129
7	0.279328	0.01333	0.246207	0.027996
8	0.298696	0.00983	0.257347	0.024671
9	0.329942	0.010458	0.261245	0.026161
10	0.325802	0.013787	0.281794	0.026542
11	0.319515	0.009515	0.284777	0.023722
12	0.296655	0.00835	0.293418	0.024407
13	0.311289	0.014433	0.33352	0.024813
14	0.354394	0.012239	0.332045	0.023613
15	0.343523	0.010177	0.332372	0.025658
16	0.357316	0.014424	0.339862	0.024441
17	0.343531	0.011181	0.344725	0.022953
18	0.360816	0.010021	0.344705	0.022579
19	0.398676	0.015096	0.354728	0.026035
20	0.419587	0.010556	0.347641	0.025402
21	0.374837	0.010482	0.37583	0.024388
22	0.379087	0.014531	0.386705	0.022967
23	0.354832	0.012203	0.341085	0.026775
24	0.356421	0.010891	0.357117	0.023339
25	0.345851	0.014938	0.364672	0.023512
26	0.399604	0.011583	0.354252	0.02327
27	0.352698	0.009785	0.341244	0.023147
28	0.374878	0.014405	0.399302	0.024115
29	0.378951	0.010127	0.365481	0.024199
30	0.372941	0.010649	0.37445	0.022577
31	0.39305	0.015751	0.378178	0.022333
32	0.361715	0.011735	0.365068	0.021772
33	0.354565	0.011373	0.394245	0.021253
34	0.363989	0.014153	0.460562	0.024645
35	0.362662	0.010795	0.410238	0.022602
36	0.353108	0.010311	0.406167	0.022487
37	0.37778	0.016537	0.404098	0.021332
38	0.379084	0.010468	0.398759	0.021026
39	0.353527	0.010048	0.377525	0.02249
40	0.365095	0.014916	0.38993	0.021506
41	0.403528	0.012949	0.375734	0.022132
42	0.384074	0.010165	0.379154	0.021752
43	0.361703	0.014412	0.39727	0.021042
44	0.400185	0.010943	0.399678	0.02153
45	0.378521	0.01046	0.407854	0.022796
46	0.380579	0.014875	0.403384	0.02313
47	0.411878	0.011121	0.416957	0.020979
48	0.396204	0.009615	0.405703	0.022306
49	0.381298	0.014793	0.49414	0.021319
50	0.401313	0.012001	0.437068	0.02249
51	0.390275	0.009489	0.434815	0.021098
52	0.441271	0.016736	0.398413	0.024671
53	0.455608	0.011891	0.410784	0.024211
54	0.408988	0.010792	0.395877	0.021993
55	0.411755	0.015269	0.382741	0.020867
56	0.469361	0.011873	0.406807	0.023882
57	0.440272	0.009624	0.377925	0.022956
58	0.413625	0.014246	0.403598	0.022341
59	0.458106	0.012928	0.407199	0.023574
60	0.433055	0.010119	0.390279	0.023671
61	0.411572	0.014015	0.414398	0.02321
62	0.438003	0.014124	0.439927	0.022735
63	0.431573	0.009816	0.409835	0.022599
64	0.420435	0.015247	0.404533	0.023562
65	0.490158	0.009987	0.392502	0.023089
66	0.458545	0.009554	0.393403	0.02542
67	0.477672	0.015147	0.41576	0.023425
68	0.48389	0.012626	0.410109	0.024245
69	0.463132	0.00902	0.404598	0.024458
70	0.435736	0.013071	0.405173	0.025161
71	0.475555	0.010932	0.416355	0.024132
72	0.477615	0.008136	0.405667	0.025559
73	0.463576	0.012705	0.432204	0.024328
74	0.455617	0.011586	0.418206	0.023677
75	0.448869	0.008635	0.439884	0.026049
76	0.500469	0.013795	0.416153	0.026811
77	0.477279	0.011593	0.445958	0.026336
78	0.477662	0.007851	0.424069	0.025943
79	0.481547	0.012592	0.476429	0.027138
80	0.458623	0.01034	0.454426	0.025981
81	0.500869	0.007469	0.472628	0.027169
82	0.457923	0.013093	0.455395	0.026878
83	0.480249	0.009834	0.492643	0.027399
84	0.50362	0.007242	0.466697	0.029764
85	0.496712	0.014106	0.454929	0.028289
86	0.524834	0.008028	0.467192	0.029215
87	0.480278	0.00497	0.459118	0.029234
88	0.494085	0.011766	0.472386	0.029054
89	0.52478	0.006759	0.496803	0.031802
90	0.567159	0.006266	0.530055	0.029219
91	0.561881	0.010056	0.527025	0.030151
92	0.552435	0.008683	0.61254	0.032301
93	0.55999	0.004714	0.544427	0.032244
94	0.554903	0.010325	0.544085	0.031987
95	0.559973	0.0074	0.579365	0.032536
96	0.562102	0.004943	0.550119	0.035172
97	0.565573	0.00953	0.536994	0.032663
98	0.604956	0.007573	0.581071	0.034923
99	0.644259	0.005203	0.525208	0.036842
100	0.560116	0.008891	0.621922	0.034511
101	0.592863	0.007284	0.683535	0.037326
102	0.591346	0.005001	0.632604	0.036496
103	0.591907	0.008575	0.596195	0.038372
104	0.606181	0.007023	0.689003	0.040102
105	0.653519	0.004318	0.654882	0.040026
106	0.642688	0.008201	0.68508	0.036529
107	0.638587	0.005497	0.646407	0.040534
108	0.644499	0.003472	0.7092	0.04409
109	0.633793	0.007449	0.663022	0.041855
110	0.669854	0.005998	0.775342	0.044529
111	0.734379	0.002887	0.690968	0.045848
112	0.729341	0.006753	0.766667	0.046985
113	0.781598	0.005511	0.81454	0.046411
114	0.711224	0.002727	0.787069	0.04685
115	0.778652	0.00639	0.721907	0.047505
116	0.785201	0.00536	0.863169	0.051474
117	0.815426	0.002987	0.724202	0.050133
118	0.798367	0.005037	0.780697	0.050953
119	0.857514	0.005114	0.858778	0.054866
120	0.858891	0.002789	0.754551	0.055212
121	0.930507	0.004769	0.78569	0.052875
122	0.965599	0.003634	0.864098	0.059693
123	0.912529	0.002409	0.821869	0.058616
124	0.944632	0.004753	0.986146	0.059804
125	1.06407	0.004328	0.948874	0.061254
126	1.04262	0.002782	0.981765	0.064442
127	1.01777	0.003849	0.915566	0.063495
128	1.05272	0.00332	0.92867	0.069119
129	1.07026	0.002768	0.900301	0.067504
130	0.971502	0.00319	0.922728	0.068758
131	0.974965	0.002355	1.01931	0.074152
132	0.998592	0.002525	1.00553	0.072055
133	0.988894	0.001899	0.984607	0.071188
134	0.989784	0.002191	0.97837	0.072594
135	1.11319	0.001664	0.908886	0.072581
136	1.02208	0.003235	0.905429	0.074736
137	1.06724	0.002032	0.980083	0.076655
138	1.11073	0.003521	0.933376	0.075168
139	1.03168	0.002366	0.916963	0.075922
140	1.06319	0.001513	1.01476	0.078793
141	1.19177	0.002984	0.896367	0.082211
142	1.00296	0.002642	1.06011	0.081096
143	1.09202	0.001305	1.08756	0.082195
144	1.08555	0.003712	1.1256	0.078543
145	1.12285	0.001817	1.07897	0.079399
146	1.11001	0.001488	1.10325	0.079279
147	1.13921	0.003713	1.17936	0.080065
148	1.07523	0.002129	0.976201	0.080145
149	1.17709	0.001898	1.09609	0.080821
150	1.06954	0.004056	0.989328	0.080882
151	1.03725	0.00142	1.05349	0.085556
152	1.19082	0.001084	1.03849	0.081149
153	1.16689	0.003184	1.0027	0.082613
154	1.11523	0.001	1.09658	0.079479
155	1.32763	0.000895	1.18061	0.081583
156	1.54006	0.003086	1.03549	0.083386
157	1.347	0.001487	1.05915	0.080307
158	1.54169	0.000986	1.03178	0.083132
159	1.59279	0.003528	1.06615	0.081782
160	1.48994	0.002321	1.08764	0.081379
161	1.58047	0.001101	1.09695	0.080806
162	1.60494	0.003034	1.13083	0.083989
163	1.48167	0.002125	1.17042	0.080145
164	1.62602	0.00132	1.20983	0.078836
165	1.60006	0.003863	1.2597	0.07868
166	1.43565	0.002013	1.33619	0.079669
167	1.6187	0.000875	1.40432	0.077338
168	1.68928	0.003497	1.55151	0.080492
169	1.46396	0.002478	1.50184	0.075569
170	1.634	0.000816	1.53377	0.083492
171	1.60374	0.002671	1.82826	0.079792
172	1.35864	0.003107	2.0958	0.083882
173	1.40002	0.00138	2.11069	0.085209
174	1.5951	0.002615	2.36215	0.086599
175	1.54659	0.004281	2.45558	0.091499
176	1.71566	0.000741	2.5292	0.092385
177	1.69481	0.003128	2.45006	0.097421
178	1.62876	0.004924	2.58281	0.095898
179	1.82132	0.001896	2.71895	0.098442
180	1.95323	0.001435	2.78947	0.099462
181	1.57296	0.005815	2.57795	0.101089
182	1.87477	0.00323	2.60697	0.105694
183	2.05251	0.000581	2.11521	0.105834
184	1.8935	0.005203	2.08938	0.118695
185	2.13339	0.0019	2.22298	0.122209
186	2.07968	0.001338	2.32255	0.129691
187	1.7267	0.006269	2.72627	0.135636
188	1.82641	0.002719	2.95157	0.146489
189	1.73809	0.001658	2.90184	0.157558
190	1.73995	0.009469	2.74735	0.172975
191	1.95244	0.004411	3.10997	0.17687
192	1.58993	0.001643	3.35731	0.173694
193	1.33241	0.014282	2.98638	0.142917
194	1.34919	0.012732	2.84598	0.143101
195	1.71628	0.002263	2.88635	0.164349
196	1.39422	0.029556	3.11198	0.166499
197	2.11636	0.011818	3.7442	0.178605
198	3.76162	0.11207	5.27738	0.505248
199	10.3749	0.487903	6.04783	0.165597
200	24.3115	0.944211	20.6103	0.956584
201	0	0.0205584	0.0224588	0.000377954
202	0.106516	0.0200455	0.0798447	0.000448663
203	16.4991	0.538489	10.9239	0.295353
204	7.92586	0.28221	3.14942	0.111167
205	13.3921	0.345604	1.52119	0.02797
206	4.39924	0.169904	1.64132	0.00616
207	2.19188	0.071139	1.41847	0.018467
208	2.4333	0.080676	1.57021	0.014377
209	3.37269	0.086131	1.97853	0.016641
210	2.7183	0.086243	1.64574	0.015662
211	1.90307	0.075408	1.89832	0.012961
212	1.69034	0.081371	1.9502	0.013315
213	1.85499	0.076272	1.60469	0.011547
214	1.85731	0.08634	1.57484	0.011961
215	2.23986	0.081777	1.67999	0.012195
216	2.17108	0.088796	1.53152	0.010205
217	1.95537	0.085085	1.5869	0.011234
218	1.61575	0.084899	1.96316	0.011452
219	1.52842	0.085031	1.48124	0.009174
220	1.49929	0.086722	1.56681	0.01026
221	1.54425	0.08564	1.58493	0.012084
222	1.54346	0.085058	1.40823	0.009529
223	1.44198	0.084726	1.5281	0.010952
224	1.49389	0.087395	1.80608	0.011858
225	1.56812	0.088129	1.52982	0.010191
226	1.31812	0.086033	1.49611	0.007573
227	1.56384	0.092143	1.67339	0.011788
228	1.68124	0.090838	1.49952	0.010951
229	1.60195	0.085593	1.57511	0.00745
230	1.68738	0.0896	1.61106	0.011027
231	1.83386	0.088233	1.39194	0.007346
232	1.47981	0.086744	1.52613	0.006706
233	1.51848	0.085188	1.5889	0.011808
234	1.63831	0.081255	1.39063	0.006798
235	1.4935	0.079944	1.414	0.006456
236	1.38874	0.079767	1.6418	0.010883
237	1.50418	0.078795	1.603	0.00646
238	1.57854	0.082202	1.4332	0.00529
239	1.4903	0.076815	1.53579	0.01034
240	1.2486	0.074302	1.37579	0.00648
241	1.2037	0.077113	1.3354	0.005133
242	1.20342	0.078217	1.524	0.009247
243	1.21994	0.075235	1.22411	0.007168
244	1.11906	0.073079	1.41648	0.006237
245	1.10044	0.068191	1.36074	0.009421
246	1.2517	0.070455	1.17986	0.006876
247	1.1484	0.072264	1.39036	0.007048
248	1.08317	0.0693	1.34866	0.009098
249	1.19699	0.067393	1.1993	0.006751
250	1.13421	0.072124	1.39212	0.005992
251	1.1475	0.068184	1.28564	0.006453
252	1.15632	0.069775	1.21864	0.007166
253	1.19452	0.070612	1.34634	0.006767
254	1.03245	0.068417	1.29627	0.009309
255	1.10888	0.068177	1.20859	0.006078
256	1.04684	0.066564	1.33014	0.00555
257	1.20434	0.067789	1.38724	0.007744
258	1.23758	0.06574	1.10552	0.007514
259	1.11571	0.069036	1.09443	0.005842
260	1.12665	0.06965	1.26745	0.006909
261	1.09586	0.069743	1.10101	0.008567
262	1.06759	0.069479	1.14328	0.005488
263	1.16324	0.070202	1.16119	0.007243
264	1.17792	0.06631	1.03785	0.006561
265	1.13458	0.07145	1.01147	0.005565
266	1.14727	0.070715	1.06493	0.006378
267	1.06477	0.070644	0.989448	0.008883
268	1.04016	0.068815	0.954979	0.005968
269	1.15166	0.071046	1.19451	0.006765
270	1.04424	0.068948	0.950282	0.008848
271	1.10675	0.069954	0.846759	0.005843
272	1.06404	0.066816	0.993528	0.00647
273	1.14229	0.068188	0.90317	0.008344
274	1.00365	0.068543	0.963502	0.005855
275	1.0818	0.065337	0.943957	0.006123
276	1.17519	0.064948	0.824252	0.011975
277	0.932624	0.067299	0.822629	0.00644
278	0.954542	0.061987	0.96677	0.005414
279	0.876734	0.059083	0.832767	0.010123
280	0.909747	0.059903	0.85187	0.007003
281	0.865495	0.058407	0.95761	0.007056
282	0.894989	0.053722	0.799298	0.01078
283	0.763241	0.053491	0.849631	0.009255
284	0.864904	0.052204	0.851018	0.006505
285	0.75306	0.050563	0.81492	0.011423
286	0.759405	0.05066	0.836742	0.00678
287	0.808397	0.049041	0.905998	0.006102
288	0.789434	0.04528	0.84538	0.013159
289	0.761082	0.048906	0.851783	0.008285
290	0.75755	0.046396	0.834884	0.006263
291	0.794741	0.044773	0.77931	0.013171
292	0.793513	0.043218	0.854814	0.011202
293	0.785344	0.04132	0.788791	0.00624
294	0.688808	0.039497	0.687473	0.012815
295	0.692626	0.040758	0.750287	0.010844
296	0.67523	0.038253	0.798352	0.007027
297	0.689857	0.038244	0.736286	0.014582
298	0.660099	0.040258	0.726094	0.011119
299	0.751963	0.036844	0.806113	0.007448
300	0.672909	0.03654	0.737034	0.01437
301	0.612392	0.035733	0.833766	0.011949
302	0.663191	0.035095	0.78563	0.008073
303	0.622767	0.03247	0.744259	0.015391
304	0.668516	0.033699	0.779749	0.012503
305	0.616022	0.035179	0.704838	0.008836
306	0.562139	0.032731	0.654462	0.017883
307	0.592944	0.030911	0.671175	0.013747
308	0.536493	0.02995	0.758307	0.009531
309	0.518644	0.030735	0.702457	0.019029
310	0.532845	0.031341	0.721753	0.013348
311	0.529162	0.029123	0.687728	0.011923
312	0.481595	0.029503	0.695744	0.019393
313	0.497656	0.028948	0.72214	0.014326
314	0.495191	0.027778	0.678594	0.01255
315	0.49992	0.026646	0.703891	0.020114
316	0.496461	0.028908	0.694207	0.014983
317	0.461091	0.029142	0.636612	0.011426
318	0.4609	0.026873	0.673928	0.020492
319	0.461856	0.028073	0.687034	0.017136
320	0.441666	0.027151	0.672827	0.013346
321	0.42855	0.026026	0.623171	0.021578
322	0.437695	0.026411	0.611531	0.016198
323	0.440975	0.026349	0.681025	0.013902
324	0.460308	0.025398	0.682904	0.02247
325	0.42315	0.026309	0.680972	0.016157
326	0.398103	0.02477	0.691284	0.014632
327	0.399155	0.023192	0.621502	0.021934
328	0.408759	0.025327	0.614618	0.018154
329	0.400575	0.025253	0.600931	0.014339
330	0.40399	0.022502	0.591204	0.023295
331	0.387492	0.02504	0.602888	0.020611
332	0.388334	0.02277	0.584866	0.01736
333	0.368207	0.024051	0.597207	0.023496
334	0.389785	0.023206	0.602228	0.021505
335	0.370978	0.022362	0.584916	0.016649
336	0.381114	0.024044	0.577556	0.023503
337	0.371185	0.022478	0.67643	0.018789
338	0.375991	0.025385	0.629661	0.019103
339	0.358237	0.022751	0.687298	0.023414
340	0.390365	0.022422	0.572182	0.020994
341	0.36617	0.022263	0.576633	0.01793
342	0.411266	0.022178	0.596097	0.024144
343	0.362217	0.02496	0.545643	0.021052
344	0.370926	0.023098	0.587941	0.018853
345	0.401295	0.02297	0.552175	0.025739
346	0.371997	0.022663	0.625952	0.019724
347	0.395028	0.022384	0.534666	0.019666
348	0.379652	0.023736	0.567107	0.025744
349	0.352311	0.022256	0.550188	0.020167
350	0.391721	0.023491	0.527563	0.018201
351	0.377919	0.022711	0.562113	0.027215
352	0.372768	0.022885	0.571656	0.019637
353	0.362493	0.022835	0.547674	0.02079
354	0.357266	0.021539	0.56476	0.026201
355	0.360788	0.022022	0.573791	0.021481
356	0.375316	0.02128	0.520916	0.019098
357	0.398848	0.022867	0.568522	0.028448
358	0.352977	0.023107	0.496397	0.019917
359	0.406004	0.022976	0.535053	0.0194
360	0.362352	0.023453	0.551144	0.02676
361	0.337197	0.022795	0.518288	0.020411
362	0.324462	0.022856	0.53434	0.019393
363	0.30546	0.022568	0.548392	0.027101
364	0.304812	0.022164	0.523252	0.020799
365	0.310684	0.022578	0.531136	0.02172
366	0.316499	0.023923	0.57476	0.027711
367	0.303954	0.023081	0.560512	0.021799
368	0.292244	0.021667	0.52551	0.019879
369	0.293046	0.021521	0.535897	0.025847
370	0.294955	0.024332	0.533111	0.02044
371	0.297367	0.023791	0.54368	0.02129
372	0.299262	0.025632	0.583748	0.0259
373	0.285376	0.024483	0.541953	0.021297
374	0.2922	0.023094	0.54192	0.019376
375	0.280335	0.025101	0.564141	0.025514
376	0.27456	0.023455	0.535908	0.020368
377	0.294803	0.023201	0.514057	0.020627
378	0.26653	0.024658	0.484264	0.024413
379	0.275158	0.025854	0.525206	0.022335
380	0.288684	0.021777	0.51254	0.020729
381	0.308981	0.02475	0.525702	0.027083
382	0.315391	0.023115	0.509882	0.021176
383	0.320093	0.025997	0.496992	0.02059
384	0.322735	0.024624	0.489168	0.027023
385	0.318607	0.025199	0.499916	0.020408
386	0.318414	0.024894	0.488855	0.0211
387	0.342643	0.025446	0.47553	0.025433
388	0.315175	0.025595	0.491772	0.020588
389	0.331776	0.022644	0.454739	0.02086
390	0.298381	0.027113	0.418526	0.023092
391	0.332196	0.025926	0.410197	0.021884
392	0.312311	0.023285	0.394485	0.022035
393	0.299503	0.026545	0.381696	0.024655
394	0.264465	0.027945	0.361395	0.020784
395	0.280218	0.023021	0.323906	0.019202
396	0.238964	0.024934	0.292811	0.02265
397	0.213491	0.025835	0.268529	0.020426
398	0.207072	0.02601	0.220531	0.019669
399	0.150041	0.025827	0.156978	0.024651
400	0.0996702	0.026109	0.0875764	0.020328
401	0.0584808	0.027825	0.0646415	0.020877
402	0.0294356	0.028372	0.0329863	0.022015

## Sheet: Fig4B
	oryza donor ave wcs					oryza donor weblogo bits					oryza acceptor ave wcs					oryza acceptor weblogo bits
position	A	T	G	C	position	A	T	G	C	position	A	T	G	C	position	A	T	G	C
198	0.925792	-1.24093	-0.346853	1.12973	198	0.039317	0.013743	0.021646	0.037364	193	-0.818936	1.17639	-0.540073	-0.346055	193	0.028328	0.064886	0.023624	0.026079
199	4.52848	-2.18124	-1.25445	-2.39913	199	0.308136	0.081391	0.040028	0.058348	194	-0.707426	1.05669	-0.48071	-0.550463	194	0.02831	0.064789	0.022464	0.027538
200	-4.86316	-4.2414	10.6418	-4.56506	200	0.078028	0.090103	0.744337	0.031743	195	-0.770343	1.20791	-0.340816	-0.485256	195	0.033277	0.076789	0.024688	0.029595
201	0	0	0	0	201	0.0018457	0.00110743	0.016725	0.000880264	196	-0.403807	1.14878	-0.542384	-0.894478	196	0.032277	0.078331	0.025784	0.030107
202	0	0	0	-0.0767315	202	0.00114901	0.00178582	0.000927516	0.0161831	197	-1.00943	1.39534	-0.524014	-0.745875	197	0.033809	0.085587	0.027444	0.031765
203	9.69756	-2.34565	-1.38096	-2.96453	203	0.345513	0.064383	0.097359	0.031234	198	-1.20876	1.86301	-1.02038	-1.16585	198	0.067623	0.326623	0.052447	0.058555
204	4.28221	-0.842625	-1.34262	-1.41631	204	0.142749	0.07032	0.022706	0.046435	199	-0.149712	-1.07784	2.76904	-1.49808	199	0.034199	0.039654	0.073505	0.018239
205	-2.86421	-1.84498	5.92052	-2.75809	205	0.055263	0.065283	0.194348	0.03071	200	-5.49318	-1.12521	-3.84661	9.83136	200	0.047101	0.198623	0.00439	0.70647
206	-0.61151	2.04429	-0.922264	-0.640037	206	0.032762	0.078651	0.021855	0.036636	201	0	0	0	-0.0224588	201	0.000139905	9.29225e-05	8.87448e-05	5.63814e-05
										202	-0.0587	0	0	-0.0211447	202	9.41931e-05	7.68446e-05	9.6675e-05	0.00018095
										203	-1.61071	-2.00098	4.42471	-2.79551	203	0.069064	0.03481	0.156386	0.035093
										204	-1.1535	1.10416	-0.154747	-0.381776	204	0.025931	0.046752	0.021165	0.017319

## Sheet: Fig4C
position	arabidopsis donor G+C ave wcs	arabidopsis donor T+A ave wcs	arabidopsis acceptor G+C ave wcs	arabidopsis acceptor T+A ave wcs
1	-0.0311413	0.0141577	-0.00487301	-0.0054388
2	-0.0377649	0.0096105	-0.00340387	-0.0172435
3	-0.0715731	0.0556167	-0.0261178	-0.00351302
4	-0.134734	0.09078	0.00401023	-0.0109721
5	-0.156029	0.0486603	0.0003116	-0.134376
6	-0.155873	0.0611171	0.0674179	-0.104148
7	-0.206951	0.121743	0.0944734	-0.118083
8	-0.127181	0.179201	0.124534	-0.140782
9	-0.251496	0.10976	0.0838067	-0.129331
10	-0.165379	0.0834179	0.0385693	-0.121371
11	-0.159781	0.0551507	0.0977393	-0.0711243
12	-0.118713	0.100474	0.0555052	-0.130587
13	-0.0828192	0.0410661	0.0259438	-0.0717676
14	-0.0922304	0.0220423	0.0315073	-0.121072
15	-0.0167171	0.0932447	-0.0113837	-0.0913589
16	-0.0264332	0.0493247	0.00194282	-0.098465
17	-0.00496077	0.0568736	0.0368084	-0.066332
18	-0.0373638	0.0640134	0.0252874	-0.0854182
19	-0.0305126	0.0437098	-0.000151607	-0.036713
20	-0.0333589	0.0319141	0.0470872	-0.0265456
21	-0.0148032	0.062698	0.0215992	-0.0162188
22	-0.0521102	0.0149591	0.0433191	-0.0312239
23	-0.00269133	0.0264241	0.0362588	-0.057763
24	-0.0594815	-0.00359152	0.0142224	-0.0216553
25	-0.0676215	0.0607738	-0.0219615	0.00428166
26	-0.0842066	0.0346875	-0.0227871	-0.00248659
27	-0.0811934	-0.0247936	0.0285641	0.0187354
28	-0.122316	-0.0711708	-0.0250714	-0.0138732
29	-0.0717757	-0.064129	-0.00595615	-0.0388234
30	-0.0639605	-0.0186259	-0.0280581	-0.0581935
31	-0.0400663	0.00205472	-0.0336047	-0.0386643
32	0.00518898	0.0186018	-0.0549577	-0.0377735
33	-0.000839368	0.0477186	0.00778084	-0.0243172
34	-0.0470906	-0.00148864	0.0354995	0.00962288
35	-0.0639584	-0.0297978	0.0289386	0.0226894
36	-0.0866841	-0.0160493	-0.00981273	0.00616607
37	-0.0228974	0.0401157	-0.00325333	-0.0421462
38	-0.00145211	0.0318645	-0.0159522	-0.0442059
39	-0.0641759	-0.0266409	-0.00273116	-0.0963578
40	-0.0138142	0.026565	0.075964	-0.0231776
41	-0.00955686	-0.0137285	-0.0133912	-0.0738441
42	0.00192985	-0.0202629	0.0653614	-0.0384745
43	0.00918052	0.00408765	0.0377533	-0.073752
44	-0.0729545	-0.0298507	0.0734717	-0.0565979
45	0.00149705	-0.0366976	0.0807872	-0.0980924
46	-0.0772631	-0.0952108	0.112128	-0.0143728
47	0.0222761	-0.0412792	0.0771903	-0.0834653
48	-0.0318534	-0.0218096	0.0855997	-0.0693063
49	-0.0109409	-0.0748869	0.0596629	-0.0888008
50	0.0428505	-0.0473558	0.0390985	-0.109035
51	-0.0117595	-0.0609618	0.0595499	-0.0533656
52	0.0120934	-0.0057275	0.0416622	-0.0787749
53	0.002827	-0.0609528	0.0410185	-0.0619763
54	0.0622949	-0.0562478	0.0551565	-0.0816399
55	0.0441638	-0.057634	0.0389931	-0.0699782
56	0.0679668	-0.0221541	0.0105767	-0.0573235
57	0.0121431	-0.115634	0.107473	-0.0775969
58	-0.00173164	-0.087407	0.0969139	-0.0824323
59	0.0372088	-0.0680576	0.0578574	-0.0763295
60	0.00740796	-0.0792098	0.0535362	-0.10039
61	-0.00451423	-0.0859826	0.114167	-0.161331
62	0.00814859	-0.0525075	0.168932	-0.0262885
63	0.0161752	-0.0489767	0.0831674	-0.0571947
64	-0.0359977	-0.0429844	0.0937383	-0.0802945
65	0.0329621	-0.0475589	0.0958711	-0.0534007
66	-0.0263487	-0.0584845	0.117416	-0.0500837
67	0.038564	-0.0289614	0.108762	-0.045885
68	0.0410499	-0.0616073	0.0890497	-0.0103222
69	0.0283451	-0.127346	0.106972	-0.0672134
70	0.0874896	-0.0348552	0.0907377	-0.0962474
71	0.0590618	-0.0745577	0.0448587	-0.127726
72	0.076718	-0.0647273	0.0418971	-0.0974584
73	0.0977267	-0.0557249	0.0769327	-0.102331
74	0.102377	-0.0648392	0.0598237	-0.0797106
75	0.108031	-0.0844955	0.0901013	-0.0602796
76	0.136309	-0.0854433	0.116089	-0.138651
77	0.100641	-0.144556	0.0633467	-0.0609396
78	0.0228884	-0.204284	0.068746	-0.112715
79	0.0548354	-0.0969275	0.130139	-0.0969115
80	0.0762955	-0.111029	0.0881967	-0.104571
81	0.0656406	-0.172179	0.0847718	-0.108488
82	0.107933	-0.0674971	0.062239	-0.0798615
83	0.088385	-0.108187	0.0310879	-0.140567
84	0.121596	-0.100973	0.0591465	-0.129646
85	0.0756712	-0.137654	0.0495758	-0.0752053
86	0.135809	-0.0885139	-0.00121191	-0.143505
87	0.140757	-0.107302	0.025833	-0.0724722
88	0.101029	-0.0714674	-0.0522375	-0.163994
89	0.102996	-0.0699729	-0.0552759	-0.0685719
90	0.10117	-0.175809	-0.0140257	-0.0241067
91	0.0953476	-0.0811849	0.0508429	0.024725
92	0.1023	-0.0707503	0.0427632	-0.103928
93	0.0981175	-0.140654	-0.0155826	-0.102448
94	0.135461	-0.094512	0.0361045	-0.041389
95	0.163871	-0.0934024	0.0462581	-0.059727
96	0.147596	-0.15035	0.033239	0.0120125
97	0.10686	-0.124541	-0.00588338	-0.0845296
98	0.0401227	-0.208478	-0.0788455	-0.15434
99	0.164871	-0.142333	-0.0347997	0.04833
100	0.174903	-0.121286	-0.0446831	0.0166774
101	0.137989	-0.156964	-0.0444326	-0.0571136
102	0.233097	-0.113486	0.0148729	0.00123248
103	0.152174	-0.192441	-0.0709913	-0.0773868
104	0.184814	-0.0816992	-0.118241	-0.0820532
105	0.154759	-0.204314	-0.0860764	-0.0446425
106	0.141939	-0.116294	-0.111336	-0.0592544
107	0.246128	-0.0965146	-0.0596365	-0.00535777
108	0.207206	-0.188028	-0.173635	-0.0624142
109	0.190693	-0.132452	-0.149827	-0.0269166
110	0.171736	-0.190805	-0.118464	0.0726583
111	0.16658	-0.271113	-0.124382	0.0195554
112	0.0868385	-0.298698	-0.0581117	0.0388005
113	0.164272	-0.214658	-0.182443	0.215042
114	0.243547	-0.226941	-0.137497	0.12265
115	0.22939	-0.221051	-0.219547	-0.044876
116	0.200312	-0.223343	-0.217658	0.085791
117	0.121917	-0.292651	-0.171572	0.123996
118	0.198607	-0.171296	-0.24952	0.157236
119	0.204078	-0.201837	-0.286675	0.121422
120	0.247143	-0.212047	-0.211198	0.210339
121	0.232527	-0.142085	-0.376723	0.196753
122	0.245011	-0.141718	-0.389741	0.338481
123	0.277773	-0.20524	-0.452098	0.0877692
124	0.151825	-0.272	-0.381349	0.213913
125	0.258474	-0.231504	-0.458189	0.14258
126	0.275017	-0.248102	-0.347754	0.453713
127	0.294138	-0.167794	-0.485331	0.31966
128	0.216589	-0.306093	-0.404895	0.355218
129	0.369893	-0.263865	-0.415539	0.289558
130	0.377223	-0.187755	-0.450191	0.176449
131	0.301855	-0.269372	-0.494271	0.358927
132	0.378501	-0.311013	-0.555293	0.240282
133	0.347234	-0.280857	-0.577322	0.260708
134	0.26127	-0.37756	-0.623335	0.344915
135	0.265531	-0.616041	-0.536724	0.238411
136	0.375185	-0.383424	-0.566527	0.404076
137	0.423141	-0.299223	-0.541975	0.371357
138	0.408097	-0.426372	-0.468267	0.416422
139	0.388334	-0.437598	-0.587277	0.350601
140	0.504433	-0.267013	-0.45566	0.48331
141	0.522227	-0.445659	-0.381474	0.363355
142	0.531431	-0.442902	-0.515341	0.27234
143	0.453042	-0.318944	-0.636124	0.312291
144	0.50167	-0.55619	-0.405762	0.250459
145	0.412207	-0.417429	-0.536024	0.212558
146	0.401778	-0.27039	-0.439549	0.278289
147	0.430366	-0.56508	-0.343311	0.221651
148	0.475349	-0.334074	-0.479484	0.183403
149	0.376834	-0.360603	-0.434588	0.200663
150	0.513593	-0.509675	-0.466017	0.210044
151	0.530357	-0.239374	-0.449613	0.368709
152	0.420716	-0.227857	-0.442481	0.404057
153	0.610656	-0.342533	-0.618679	0.261314
154	0.550005	-0.430072	-0.484298	0.393785
155	0.590262	-0.434368	-0.629946	0.281281
156	0.866758	-0.347201	-0.644895	0.234659
157	0.591673	-0.315964	-0.494367	0.302073
158	0.466185	-0.366162	-0.652495	0.0259433
159	0.353019	-0.598994	-0.668453	0.338845
160	0.441202	-0.302445	-0.525094	0.424968
161	0.529132	-0.338102	-0.5136	0.451384
162	0.585151	-0.590417	-0.62474	0.382778
163	0.452298	-0.572309	-0.6014	0.521805
164	0.563408	-0.435186	-0.514701	0.308111
165	0.632904	-0.536574	-0.802473	0.221514
166	0.680617	-0.277569	-0.460005	0.495776
167	0.62263	-0.283916	-0.762272	0.318076
168	0.630452	-0.567677	-0.630494	0.248721
169	0.609208	-0.471246	-0.636535	0.461245
170	0.529309	-0.519287	-0.497293	0.510393
171	0.897235	-0.4575	-0.600636	0.33177
172	0.7125	-0.414505	-0.686446	0.487548
173	0.586604	-0.484633	-0.708828	0.58247
174	0.773552	-0.623747	-0.54915	0.752444
175	0.789877	-0.492696	-0.825502	0.800784
176	0.724702	-0.628657	-0.759321	0.778154
177	0.564393	-1.20323	-0.982299	0.527208
178	1.13592	-0.33589	-1.2306	0.473873
179	0.823971	-0.67771	-1.27421	0.824819
180	1.03989	-0.813855	-1.18423	0.543422
181	1.06313	-0.522399	-1.0824	0.740681
182	1.13133	-0.632063	-1.01955	0.678253
183	0.989738	-0.764783	-0.980902	0.647113
184	1.04012	-0.705571	-0.851703	0.582493
185	0.72546	-0.685592	-0.632437	0.623191
186	0.600853	-0.79989	-0.688575	0.298788
187	0.638485	-0.687015	-0.877368	0.108234
188	0.626721	-0.510501	-1.12895	0.274314
189	0.544887	-0.817847	-1.22386	0.399348
190	0.914466	-0.551658	-1.6478	0.536446
191	0.847741	-0.553426	-1.09431	0.290114
192	0.600049	-0.64764	-1.23172	0.522821
193	0.592559	-0.485399	-1.09196	-0.0321669
194	-0.0821058	-0.593421	-1.18948	0.568442
195	0.287764	-0.569385	-1.34506	0.258157
196	-0.262382	0.0244076	-1.55311	0.312313
197	-0.140152	-0.0732416	-1.08271	0.494512
198	0.994245	-1.115	-1.27022	1.51521
199	-2.82703	1.6895	1.26265	0.246918
200	6.46235	-9.6352	7.7232	-6.67548
201	-0.0383508	-0.0570808	0	-0.0486945
202	-0.0765329	0.00363947	0.00783662	0
203	-4.56115	6.20093	3.27338	-3.37721
204	-1.53503	1.28138	-0.473769	-0.715307
205	1.32332	-5.49182	0.104917	-0.0169873
206	-1.21167	1.14127	0.875051	-0.663961
207	-1.47015	0.810696	0.580207	-0.439373
208	-0.63565	0.612315	0.611082	-0.522741
209	-0.209186	0.419728	1.00259	-0.737189
210	-0.193957	0.704636	1.05911	-0.719034
211	-0.686123	0.368747	0.99297	-0.687608
212	-0.194546	0.491716	1.20905	-0.857584
213	-0.532651	0.342654	0.990683	-0.873815
214	-0.0818493	0.38272	0.984567	-0.753137
215	-0.158547	0.196931	0.912925	-0.97347
216	-0.483053	0.485686	0.86499	-0.701664
217	-0.57656	0.271065	0.832487	-0.741602
218	-0.792151	0.403557	0.950903	-0.714297
219	-0.622999	0.306523	0.737231	-0.762016
220	-0.676847	0.603658	0.866711	-0.756244
221	-0.843002	0.578154	1.1153	-0.834666
222	-0.677534	0.68472	0.653997	-0.939029
223	-0.598397	0.776936	0.648123	-0.805729
224	-0.740249	0.510474	0.669692	-0.736799
225	-0.766917	0.541671	0.816322	-0.384563
226	-0.759513	0.689092	0.684408	-0.820656
227	-0.94229	0.478051	0.595475	-1.10907
228	-0.938902	0.367696	0.884443	-0.583771
229	-0.634857	0.781449	0.866662	-0.968152
230	-0.721115	0.474286	1.01858	-0.914496
231	-0.722378	0.66718	0.871282	-0.649691
232	-0.748069	0.650604	0.859472	-0.610383
233	-0.991097	0.266615	1.06118	-0.649783
234	-1.02698	0.37626	0.855636	-0.475762
235	-0.835726	0.287736	0.70041	-0.597134
236	-0.698496	0.62191	0.842997	-0.508393
237	-0.693855	0.463917	0.734248	-0.434288
238	-0.560072	0.449167	0.873573	-0.611627
239	-0.784458	0.131089	0.799499	-0.626511
240	-0.640903	0.346012	0.602276	-0.642844
241	-0.468867	0.571653	0.797308	-0.575992
242	-0.587796	0.431625	0.997521	-0.57182
243	-0.510442	0.485701	0.58421	-0.78223
244	-0.548235	0.385508	0.784234	-0.697651
245	-0.589531	0.434012	0.602771	-0.642683
246	-0.618385	0.47301	0.891812	-0.322
247	-0.777351	0.262944	0.713942	-0.624676
248	-0.758318	0.344696	0.84213	-0.284995
249	-0.62667	0.485371	0.689402	-0.463066
250	-0.549046	0.560857	0.716801	-0.405633
251	-0.509211	0.414052	0.814024	-0.330612
252	-0.57911	0.330904	0.623924	-0.373821
253	-0.561858	0.406795	0.661594	-0.494039
254	-0.582008	0.342099	0.631159	-0.476377
255	-0.511042	0.491179	0.691098	-0.279105
256	-0.543539	0.368144	0.599646	-0.400768
257	-0.549128	0.433289	0.673681	-0.409219
258	-0.565005	0.459099	0.5826	-0.427002
259	-0.582601	0.380456	0.627708	-0.272446
260	-0.538306	0.515233	0.544897	-0.366266
261	-0.726677	0.235463	0.522155	-0.361925
262	-0.644032	0.356182	0.44109	-0.310133
263	-0.585716	0.374937	0.620105	-0.274402
264	-0.53679	0.377898	0.527802	-0.297959
265	-0.486994	0.367908	0.392638	-0.410835
266	-0.672303	0.101424	0.489096	-0.493982
267	-0.635034	0.193999	0.339811	-0.530381
268	-0.489811	0.198166	0.383224	-0.425722
269	-0.491086	0.250616	0.516112	-0.407163
270	-0.443145	0.293987	0.438113	-0.299831
271	-0.430511	0.215723	0.459949	-0.311009
272	-0.535935	0.0208941	0.455702	-0.249066
273	-0.587691	0.124049	0.429107	-0.44408
274	-0.459337	0.225173	0.334196	-0.453771
275	-0.501137	0.2414	0.384805	-0.278928
276	-0.469733	0.15309	0.37732	-0.243604
277	-0.461552	0.00391952	0.347949	-0.287886
278	-0.429974	0.0480599	0.454086	-0.193293
279	-0.443252	0.040559	0.298083	-0.245741
280	-0.352689	0.0261187	0.313049	-0.162487
281	-0.0527359	0.202465	0.292089	-0.323854
282	-0.299275	-0.038303	0.223099	-0.260577
283	-0.172057	0.121985	0.242292	-0.26597
284	-0.0605537	0.014042	0.37491	-0.250252
285	-0.0949701	0.026748	0.313842	-0.174951
286	-0.183745	0.0640103	0.359635	-0.145607
287	-0.0941124	-0.141651	0.271463	-0.271446
288	-0.00973503	-0.0259918	0.322354	-0.124494
289	-0.0383998	0.0580078	0.269896	-0.184026
290	0.013522	-0.0749906	0.254819	-0.20285
291	-0.144821	-0.150519	0.223743	-0.16322
292	-0.0447872	0.065454	0.228999	-0.220058
293	-0.0952856	-0.114337	0.306459	-0.0899206
294	-0.052674	-0.0301595	0.250508	-0.229632
295	0.0105745	0.0241675	0.14368	-0.325556
296	0.0262324	0.0222883	0.306846	-0.121306
297	-0.00358429	-0.0773022	0.264413	-0.128432
298	0.00184088	-0.0641942	0.163579	-0.135957
299	0.125775	-0.063133	0.199125	-0.23112
300	0.0529455	-0.124458	0.226328	-0.089504
301	0.0886373	0.0267458	0.154059	-0.202097
302	-0.0300501	-0.0991465	0.266269	-0.21069
303	0.051904	-0.0830918	0.199679	-0.158116
304	-0.0190785	-0.111676	0.151996	-0.115278
305	0.0162698	-0.10045	0.173373	-0.187754
306	0.0892325	-0.0736786	0.170745	-0.130542
307	0.0650777	-0.0734602	0.120812	-0.145963
308	0.0739654	-0.0826912	0.185253	-0.220227
309	0.0368031	-0.0678666	0.146252	-0.204605
310	0.0426035	-0.0867444	0.152274	-0.12875
311	0.0589339	-0.175124	0.166053	-0.167268
312	0.0362414	-0.169428	0.209615	-0.124481
313	0.0605455	-0.0933925	0.137806	-0.142
314	0.0651934	-0.126579	0.176758	-0.16593
315	0.162785	8.28962e-05	0.196967	-0.0828889
316	0.0818993	-0.0691179	0.152891	-0.186628
317	-0.0152836	-0.17611	0.20478	-0.0657939
318	0.0586641	-0.0357932	0.180331	-0.0894219
319	0.0199062	-0.109041	0.146588	-0.121988
320	-0.00863548	-0.14128	0.217501	-0.162593
321	0.0315718	-0.0512519	0.210219	-0.141536
322	-0.0434056	-0.0752272	0.186432	-0.0723775
323	-0.0161891	-0.132685	0.176669	-0.171896
324	0.0301906	-0.156462	0.107637	-0.178275
325	0.0415628	-0.0856629	0.118782	-0.200076
326	0.0674662	-0.0408484	0.139945	-0.139855
327	0.0343155	-0.0928509	0.115597	-0.163944
328	0.080821	-0.0463987	0.138414	-0.147161
329	0.0637211	-0.101384	0.122066	-0.12765
330	0.0854169	-0.0728421	0.189472	-0.0538011
331	0.0823929	-0.0414682	0.133193	-0.107147
332	0.103819	-0.0386092	0.141886	-0.19308
333	0.0274908	-0.0815009	0.0922443	-0.16209
334	-0.0526485	-0.0698546	0.122808	-0.135826
335	0.0367693	-0.0326666	0.0871933	-0.172947
336	-0.0325564	-0.116933	0.128456	-0.116172
337	0.00528039	0.0178348	0.0630792	-0.195626
338	0.0381101	-0.0573427	0.0463204	-0.210607
339	0.123433	-0.0283282	0.0468718	-0.156889
340	0.0604966	-0.0438442	0.0470597	-0.0942266
341	0.101504	-0.0880897	0.0596519	-0.158875
342	0.0899003	-0.105822	0.113333	-0.0702565
343	0.0229755	-0.0822491	0.0396764	-0.070034
344	0.019036	-0.161278	0.0670553	-0.109407
345	0.0555121	-0.0904469	0.075131	-0.0347668
346	0.103891	-0.0692634	0.029411	-0.100136
347	0.120358	-0.153094	0.0562936	-0.0680827
348	0.154002	-0.126302	0.037569	-0.0855984
349	0.139419	-0.0729893	0.0390565	-0.051634
350	0.18277	-0.129113	0.0695799	-0.0771552
351	0.193468	-0.0989924	0.067507	-0.00933824
352	0.16443	-0.149698	0.00905909	-0.0293818
353	0.196175	-0.157504	0.0809173	-0.0370046
354	0.131464	-0.149919	0.0389159	0.00457956
355	0.161865	-0.0984795	0.000554746	-0.0660864
356	0.157296	-0.148668	0.0642815	-0.0402568
357	0.12677	-0.191674	-0.0222367	-0.0440229
358	0.121898	-0.15238	0.00443118	0.00323849
359	0.148462	-0.158323	0.025506	-0.0387971
360	0.18352	-0.162261	0.00955055	-0.00943413
361	0.167578	-0.144502	-0.0521364	-0.0355208
362	0.209259	-0.155443	-0.0189316	-0.0699496
363	0.181075	-0.156488	-0.0712786	-0.0524381
364	0.141396	-0.130511	-0.117926	-0.0554006
365	0.159846	-0.141027	-0.0629828	-0.031414
366	0.154401	-0.159678	-0.077712	-0.00136884
367	0.168626	-0.117434	-0.0670833	-0.00858173
368	0.183076	-0.0979451	-0.0535868	-0.0400992
369	0.156825	-0.133479	-0.0402186	-0.00187318
370	0.100851	-0.12562	-0.0675471	0.0106477
371	0.0999423	-0.156367	-0.0320687	-0.017951
372	0.127908	-0.160358	-0.0470139	0.0205329
373	0.201224	-0.0733058	-0.0614248	-0.000910504
374	0.111103	-0.22636	-0.0143627	-0.036404
375	0.128119	-0.23608	0.00292342	0.00780946
376	0.138445	-0.136859	-0.0593299	0.0174834
377	0.155822	-0.159418	-0.0325064	-0.0239432
378	0.130553	-0.192219	0.000447534	-0.0167172
379	0.116745	-0.197521	-0.0263879	-0.0383191
380	0.143382	-0.124576	0.0412268	0.0081759
381	0.14005	-0.177256	-0.0370241	-0.0354887
382	0.169595	-0.150659	0.000258854	-0.0897126
383	0.115759	-0.193116	-0.0224627	-0.0386504
384	0.173914	-0.208797	-0.113037	-0.0470579
385	0.150051	-0.195794	-0.0173572	-0.0357896
386	0.128843	-0.255104	-0.0437472	-0.0981467
387	0.204811	-0.149573	-0.0651326	-0.0660893
388	0.158307	-0.142914	-0.0332882	0.0386945
389	0.184172	-0.17038	-0.0444743	-0.0134876
390	0.157918	-0.169873	-0.0436386	-0.0257831
391	0.137222	-0.118784	0.00526975	-0.00210869
392	0.107853	-0.138605	0.02938	-0.00714337
393	0.131465	-0.146263	0.00427879	-0.00692467
394	0.115281	-0.120584	0.00106513	-0.0274476
395	0.10055	-0.127582	0.101209	-0.0546441
396	0.0587141	-0.115602	-0.00727132	-0.0814246
397	0.0813366	-0.0508261	0.0284403	-0.036238
398	0.0117212	-0.0416863	0.00447192	-0.00735124
399	0.00115632	-0.0406536	0.0114893	-0.0247003
400	0.00460376	-0.0116383	0.0163813	-0.0109449
401	-0.00548373	-0.0012252	-0.0144466	-0.00874285
402	0.0102983	0.000764799	-0.0112296	0.00291583

## Sheet: Fig4D
position	homo acceptor CTNA ave wcs	homo acceptor PPT ave wcs	homo acceptor AG ave wcs
1	-0.000402598	0.00224824	0.00225861
2	-0.000335098	-0.00317153	0.0023103
3	-0.00225592	-0.0073495	0.00359881
4	-0.000811564	-0.00607108	0.00129531
5	-0.00488972	-0.0108829	0.010272
6	-0.00158416	-0.00834063	0.0125045
7	-0.000876616	-0.0112326	0.0124826
8	-0.00371112	-0.0395232	0.0216789
9	-0.00334687	-0.00397311	0.0175212
10	-0.00265824	-0.00929102	0.0175623
11	-0.0094003	-0.0230541	0.0169975
12	-0.00482752	-0.0211723	0.0162711
13	-0.00941238	-0.0351342	-0.00567094
14	-0.00446014	-0.0181795	0.0102594
15	-0.00399814	-0.0180207	0.0115972
16	-0.005343	-0.0313571	0.0287714
17	-0.00371337	-0.0162685	0.0128362
18	-0.00147515	-0.03832	0.0110671
19	-0.00282077	-0.0178763	0.0236204
20	0.000670871	-0.0129937	0.0258021
21	-0.00109571	-0.0302656	0.012568
22	-0.00291379	-0.0327524	0.0166213
23	-0.00442746	-0.0735508	0.0273312
24	-0.0035311	-0.0164101	0.0164105
25	-0.00234659	-0.045694	0.028783
26	-0.00183686	-0.0315257	0.00880509
27	-0.00255723	-0.0546696	0.0126403
28	-0.000440121	-0.0188042	0.0166225
29	-0.00786891	-0.0158421	0.0124649
30	-0.00183735	-0.0251402	0.00363307
31	-0.00298552	-0.0450359	0.00360594
32	-0.0128475	-0.02987	-0.00269475
33	-0.00219135	0.0250839	-0.00293719
34	-0.00764946	-0.00961362	-0.00750976
35	-0.00920228	-0.02759	-0.00564598
36	-0.00390628	-0.0002167	-0.00874868
37	-0.00497949	0.00163084	-0.00618029
38	-0.00880385	-0.0139944	-0.0128323
39	-0.00154724	0.0088019	-0.0181825
40	-0.00977077	0.0305585	0.00929254
41	-0.000829931	0.0246296	-0.0058286
42	-0.00651733	-0.00189225	-0.00312217
43	-0.00171392	-0.0174944	0.00738077
44	-0.0025466	-0.0141609	0.000256431
45	-0.00687672	0.00992781	0.00711933
46	-0.00223392	-0.0067632	0.00964021
47	-0.00759406	-0.0248193	0.0124385
48	0.000211657	0.00106036	0.0111973
49	-0.00656149	-0.0240574	0.0262579
50	-0.00692002	-0.0537682	0.00575387
51	-0.00490522	-0.0627509	0.0232608
52	-0.0129748	-0.0264835	0.0118189
53	-0.00466351	-0.0379149	0.0131166
54	-0.00359848	-0.0363287	0.0149681
55	-0.00128058	-0.0283913	0.00104929
56	-0.00223108	-0.00328207	0.00852924
57	-0.00286689	-0.00895254	0.0124524
58	-0.00251952	0.00410372	0.0124138
59	-0.00694482	-0.0528836	-0.00270262
60	-0.0174986	-0.0282442	0.011402
61	-0.00385798	-0.0413702	0.00695497
62	0.0015729	-0.0130979	0.00176698
63	-0.00577776	-0.0377487	-0.00773411
64	-0.00729867	-0.0341473	0.0292859
65	-0.00287252	0.000334013	0.010277
66	-0.00432551	-0.0259559	0.014271
67	-0.00159635	0.0120342	0.010434
68	-0.00527784	-0.0164775	0.0016503
69	0.000890438	0.0109668	0.0118664
70	-0.0100594	-0.0250802	0.0116764
71	-0.00482571	-0.0389424	0.0118462
72	-0.0111967	-0.0664393	0.023991
73	-0.00260238	-0.0709149	0.00989133
74	-0.00327582	-0.0415173	0.0143379
75	-0.00523688	-0.0355295	0.0276143
76	-0.00754675	-0.0424748	0.0301132
77	-0.00400083	-0.019489	0.0220722
78	-0.00512721	-0.0217826	0.0283055
79	-0.00397803	-0.0464758	0.0260336
80	-0.00208687	-0.0539486	0.0111291
81	-0.00439863	-0.0308597	0.0191179
82	-0.00259395	-0.0397956	0.0178306
83	-0.00928117	-0.013825	0.0287106
84	-0.0148526	-0.0302646	0.0188797
85	-0.00495603	-0.00391689	0.0217917
86	-0.00826454	-0.0496306	0.00768789
87	-0.00182118	-0.0745847	0.0136955
88	-0.00833433	-0.0484587	0.0063164
89	-0.00858628	-0.0794479	-0.00560602
90	-0.00990865	-0.0229734	0.0148753
91	-0.0080915	-0.0614842	0.00844546
92	-0.00332143	-0.00797671	-0.00371771
93	-0.00532714	-0.0376643	0.00465427
94	-0.00594641	-0.0218324	0.0199688
95	-0.0109004	-0.0652511	-0.00112
96	0.000928737	0.00516899	-0.00287283
97	-0.00430024	-0.0516516	0.006207
98	-0.00917708	-0.055005	0.00277263
99	-0.00861941	-0.0184044	0.00522437
100	-0.00348919	-0.0385035	0.00203554
101	-0.00519318	-0.00811374	0.00546849
102	-0.0072866	-0.0797086	-0.0110562
103	-0.00307763	-0.0243049	-0.00646942
104	-0.00491811	-0.0638014	-0.00229659
105	-0.00617633	-0.0313584	-0.0205262
106	-0.00708091	-0.0774659	-0.00202161
107	-0.00978861	-0.0692239	0.0130577
108	-0.0023388	-0.0292191	-0.000798205
109	-0.000155914	-0.019279	0.00679265
110	-0.0057824	-0.0307283	0.0175052
111	-0.0114987	-0.0162175	0.0202744
112	-0.0101995	-0.0261139	-0.0171355
113	-0.00946853	-0.0679745	0.00491416
114	-0.013045	-0.0719212	-0.0034329
115	-0.00847775	-0.106234	-0.00140274
116	-0.00293466	-0.0133982	0.0390739
117	-0.00298465	-0.0343381	-0.000417082
118	-0.0117984	-0.00895507	0.00418544
119	-0.0113198	-0.0605852	0.0181631
120	-0.027942	-0.0395169	0.0196815
121	-0.0164745	-0.0315357	0.00205967
122	-0.0166117	-0.0674061	0.022476
123	-0.0176537	-0.106885	-0.00626683
124	-0.0263083	-0.031814	-0.0124844
125	-0.023285	-0.0949944	-0.000943639
126	-0.00737378	-0.0228417	-0.00518475
127	-0.0212971	-0.105005	0.00498976
128	-0.0308834	-0.0234891	0.031135
129	-0.0274617	-0.141447	-0.00831557
130	-0.0333531	-0.15449	0.00840264
131	-0.0048647	-0.0596606	0.0267304
132	-0.00619222	-0.0470574	0.0117097
133	-0.0150794	-0.102459	0.0155133
134	-0.0116488	-0.0188565	0.0281777
135	-0.00482645	-0.0546814	-0.00327237
136	-0.0174409	-0.120851	0.00723663
137	-0.0258366	-0.131647	0.026983
138	-0.0122315	-0.133462	0.00685444
139	-0.0108216	-0.142049	0.0195721
140	-0.0222436	-0.179336	0.0017994
141	-0.0106619	-0.117294	0.0209223
142	-0.000412819	-0.070179	0.0432913
143	-0.00748208	-0.0527284	0.0173328
144	-0.0119313	-0.110663	-0.0279861
145	-0.0130425	-0.0946761	-0.000462821
146	-0.00647698	-0.186318	-0.0259119
147	-0.0157601	-0.0819205	-0.0461775
148	-0.0169912	-0.0493748	-0.0596787
149	-0.00793457	-0.0541261	-0.0309102
150	-0.011424	-0.0587389	-0.0617
151	-0.0167248	-0.00376703	-0.0814429
152	-0.01323	0.0914124	-0.0429318
153	-0.027013	-0.0142633	-0.0660036
154	0.00587491	-0.0415487	-0.0606372
155	-0.00599322	0.012482	-0.0201713
156	0.00174352	0.0341744	-0.042194
157	0.0259262	0.0136827	-0.0284749
158	0.0067411	0.009742	-0.044738
159	0.0179817	0.0816668	-0.061229
160	0.00732862	0.0236958	-0.0175572
161	0.0138138	0.0907536	-0.0338306
162	-0.00168597	0.0349773	-0.0327706
163	0.0193514	0.0224565	-0.0541792
164	0.040045	0.0362236	-0.0394483
165	0.00614112	0.173638	-0.0356162
166	0.0784945	0.0485112	-0.0487348
167	0.057027	0.183203	-0.044827
168	0.0640049	-0.0901073	-0.0301129
169	0.126423	0.0596838	-0.0541996
170	0.139234	0.10981	-0.095072
171	0.106831	0.130543	-0.0564039
172	0.124264	0.0732772	-0.0672399
173	0.120056	0.210204	-0.0918607
174	0.270325	0.00626873	-0.125217
175	0.258645	0.00967524	-0.129529
176	0.217578	0.120316	-0.157245
177	0.190934	-0.0588026	-0.0911226
178	0.19667	0.0209161	-0.097148
179	0.134292	0.181095	-0.0968187
180	0.257265	0.485727	-0.0448073
181	0.111132	0.456668	-0.127048
182	0.0806839	0.796243	-0.209014
183	0.0100622	1.13803	-0.141358
184	-0.0253689	1.22991	-0.223879
185	-0.00019989	1.29086	-0.22528
186	-0.0858196	1.45799	-0.462713
187	-0.112502	1.52788	-0.302719
188	-0.102761	1.64962	-0.251434
189	-0.135363	1.83211	-0.460555
190	-0.11517	1.92773	-0.350381
191	-0.0942843	1.97496	-0.398897
192	-0.0709825	2.48626	-0.295963
193	-0.0732305	2.23244	-0.379766
194	-0.142239	2.04218	-0.193712
195	-0.0673495	2.46657	-0.292411
196	0.155031	2.01195	-0.243958
197	-0.609456	1.97324	-0.212727
198	-0.47436	1.35249	-0.142903
199	0	-0.726605	-0.0400288
200	-0.00637809	8.33584	0
201	0	-0.0533004	0
202	0	-0.0787058	0
203	-0.120798	-2.66201	-0.188166
204	-0.0760332	1.07822	-0.180174
205	-0.0295933	0.196989	-0.245821
206	0.051048	0.857485	-0.306967
207	-0.00686304	0.372673	0.0464731
208	-0.0538182	0.174449	-0.0762312
209	-0.0102694	-0.0896816	-0.0651187
210	-0.012623	-0.0854028	0.00551081
211	-0.0388787	0.182083	0.0314798
212	-0.00682397	-0.170562	-0.0179189
213	-0.0747985	0.0273037	0.0946676
214	-0.0250366	0.0160528	-0.0613977
215	-0.016726	-0.0752728	-0.0946628
216	-0.033647	0.0141099	-0.0173607
217	-0.0121288	-0.232101	-0.0764304
218	-0.00683854	-0.179196	-0.0992764
219	-0.0119653	-0.230477	0.0130951
220	-0.053281	-0.00977967	-0.032619
221	-0.129617	-0.350461	-0.0782547
222	-0.0206914	-0.0930136	-0.134956
223	-0.00833833	-0.133516	-0.047642
224	0.0152598	-0.00969631	-0.0235584
225	-0.0265429	-0.0786079	-0.00190582
226	-0.0345423	-0.00756856	-0.101465
227	-0.0333168	-0.08305	-0.153296
228	0.01158	0.368164	-0.0517173
229	-0.00277107	0.110981	-0.0623273
230	-0.0136649	-0.295435	-0.139069
231	-0.0166276	-0.0623679	-0.0351112
232	-0.0103367	-0.108979	-0.0413962
233	-0.0115031	-0.0652721	-0.100352
234	0.00623071	-0.0041432	-0.0854065
235	-0.00667401	0.140295	0.00453323
236	-0.00702048	-0.0165002	-0.0415239
237	-0.0155824	-0.218048	-0.00776335
238	-0.0143755	0.174845	-0.0123325
239	-0.0288027	-0.0663293	0.0118653
240	-0.0182639	-0.179378	-0.0585686
241	-0.0118995	-0.259747	-0.0393694
242	0.00653285	-0.31009	-0.0517998
243	-0.0258617	-0.0462846	0.0736346
244	0.00275111	0.10446	-0.0240616
245	-0.0142402	0.133545	-0.0191412
246	-0.00636979	-0.0381733	-0.0272632
247	0.0182545	-0.0929906	-0.0602206
248	-0.0165972	-0.0722916	-0.0575624
249	0.00611994	-0.0813692	-0.0096307
250	0.123614	0.0956232	-0.0323001
251	-0.0116854	-0.205029	-0.0675756
252	-0.00801253	0.00583349	-0.0200798
253	-0.00375294	-0.0689153	0.123264
254	0.0233041	0.243142	-0.0285291
255	0.0102752	0.157655	-0.0475842
256	0.00147221	0.280231	0.0468735
257	0.0109554	0.0642257	-0.0286697
258	-0.00849287	0.198509	-0.0732858
259	-0.0175096	-0.186106	-0.14188
260	0.00762868	-0.116407	-0.106609
261	-0.0205872	-0.124046	0.0138297
262	-0.0121652	-0.0377558	-0.0401389
263	0.00165863	-0.13093	-0.0571968
264	-0.00215314	0.0921101	-0.0209154
265	-0.0176349	0.0200931	-0.0447065
266	0.00069184	-0.144888	-0.0637813
267	-0.0017334	-0.034664	0.0232327
268	0.01182	0.153963	-0.0308033
269	0.000532295	0.00719614	-0.0719889
270	-0.00711187	0.0775159	-0.0239009
271	-0.0107194	0.117063	0.0370015
272	0.0112536	-0.00898915	-0.0434678
273	-0.00921066	0.187663	0.0184646
274	-0.0119276	0.0227216	-0.0193771
275	0.0151991	0.0915675	0.0159064
276	-0.0118874	-0.0749676	0.0280889
277	0.00488044	-0.0885161	-0.0177484
278	-0.00790626	-0.0419842	0.0907837
279	-0.00259451	-0.0722144	0.0415774
280	-0.00477141	-0.0427106	0.0963477
281	0.0110017	-0.0329641	0.0184732
282	-0.00177663	-0.232275	0.0301301
283	-0.00919176	0.0302484	-0.0374319
284	0.00451933	-0.0943885	0.0194589
285	-0.00420444	0.0898479	0.0616424
286	-0.00551966	-0.149992	-0.00592761
287	0.0121533	0.0515972	0.017029
288	-0.00825009	0.0538676	0.0433539
289	-0.00341731	-0.0263281	0.0226219
290	-0.00966632	-0.144694	0.0360121
291	-0.0234433	0.05531	0.00571177
292	-0.0147396	-0.0566543	-0.0758121
293	0.00521177	-0.0655743	-0.011229
294	0.00753758	-0.0956145	-0.0305472
295	-0.00621644	0.0259568	0.0285221
296	0.00372747	0.0224173	0.0192227
297	-0.000788401	-0.0734642	-0.0476766
298	-0.00350838	-0.0384845	0.00267453
299	-0.014727	0.0164933	0.0599528
300	0.00883085	0.014114	0.00227827
301	-0.0109685	-0.0289506	-0.0286466
302	-0.000736675	0.0291969	-0.0550867
303	-0.0189029	-0.04518	-0.0132763
304	-0.0126212	-0.0949669	-0.0346602
305	-0.00405862	0.092449	-0.0414694
306	-0.00988508	-0.10592	-0.027025
307	0.00260251	0.0311648	-0.0266065
308	-0.0098101	0.113725	0.00320054
309	-0.00711078	0.0106828	0.00717781
310	0.000925594	0.0904151	0.00766588
311	-0.00299855	0.00174458	-0.0586258
312	0.00361914	0.0113449	-0.016093
313	-0.00539019	0.100322	-0.0664547
314	-0.00311743	0.0818602	-0.0261169
315	-0.020825	0.0264506	0.0546813
316	-0.0117205	0.053807	0.0260316
317	-0.00884113	0.0274912	-0.00195063
318	-0.0109073	-0.0983835	-0.00297459
319	-0.0131258	0.00822453	0.0263768
320	-0.0148818	-0.102087	0.0233126
321	-0.0100417	-0.0128571	0.0619187
322	-0.00437342	0.0383669	-0.00873044
323	0.00311114	0.0420916	-0.0358077
324	0.00807596	-0.062118	-0.0553587
325	-0.00876627	-0.0151895	-0.0105045
326	0.0019016	0.0734744	-0.043998
327	-0.00267457	0.0523665	0.0406733
328	-0.0072192	0.0237197	-0.016615
329	-0.0294441	-0.0949277	-0.0288201
330	-0.000889118	0.0195151	-0.00268606
331	0.00201887	0.118646	0.0271077
332	0.0050248	0.0421519	-0.0446918
333	-0.00149273	-0.0283332	-0.024083
334	-0.00147138	-0.0690583	-0.00526434
335	0.000837969	-0.0126233	-0.0283243
336	-0.00387921	-0.0297062	0.0102008
337	-0.0118454	0.0476074	-0.0244825
338	-0.0131057	0.0475069	-0.0172909
339	-0.00641715	0.021602	-0.0411419
340	-0.00824146	-0.0361635	-0.0750352
341	-0.0219319	-0.0166825	-0.0447438
342	-0.015615	-0.0496125	0.00141568
343	-0.0235182	-0.0769635	-0.0333515
344	-0.0100318	-0.0681506	-0.0314735
345	-0.00621506	-0.0197248	-0.0403855
346	-0.00617027	0.0347712	-0.0300719
347	-0.00653476	0.0282569	-0.037018
348	-0.00163799	0.0381187	-0.0163702
349	-0.00318825	-0.0129535	-0.0340367
350	0.00261245	-0.0260472	-0.0328285
351	-0.00283776	0.0670495	-0.00650283
352	-0.00136771	-0.00467855	-0.0383304
353	0.00262415	0.0688889	-0.0109118
354	0.00476183	0.0554386	-0.0079947
355	0.00376716	0.0475249	-0.00189753
356	-0.00342127	-0.0138201	0.00139967
357	8.41699e-06	-0.0230836	0.0495286
358	-0.000398152	0.0482547	0.0240009
359	-0.000168542	0.00084137	0.00850374
360	-0.00239636	-0.0383833	0.0134879
361	0.00471395	0.00660851	-0.00352848
362	-0.00206135	-0.0230533	-0.0228063
363	-0.00587576	-0.0104133	0.0163501
364	0.00166636	0.0119107	-0.0242431
365	0.00338099	0.0717619	0.0057262
366	-0.00344552	-0.00327929	-0.00759618
367	-0.00954679	-0.0177236	-0.0333615
368	0.00405653	0.0390347	-0.0212701
369	-0.00209466	-0.00187006	-0.0491404
370	-0.00611263	0.0553381	-0.0349148
371	-0.0063864	0.0163353	0.0149128
372	-0.00802575	0.0259538	-0.0304633
373	-0.0109223	-0.0527593	-0.0500516
374	0.00132022	-0.0504496	-0.0695255
375	-0.00364579	-3.78002e-05	-0.0180332
376	-0.00511365	0.0378741	-0.0204251
377	-0.0037033	-0.0365315	-0.0276178
378	-0.00902838	0.0220147	-0.0259675
379	-0.00621153	0.0284584	-0.0400182
380	-0.0077783	-0.0422574	0.0131304
381	-0.00717828	0.0189818	-0.0191792
382	-0.00530728	-0.00669423	0.00215821
383	-0.00374874	0.0113036	-0.0559055
384	-0.0115202	0.0449796	-0.0483165
385	-0.00482278	0.0344478	-0.0114744
386	-0.000453944	-0.00679727	-0.0279548
387	-0.00429313	0.0170855	-0.0323841
388	-0.00856815	-0.0326861	-0.038176
389	-0.000961614	-0.0393185	-0.0143163
390	-0.00541953	-0.0277331	0.0237859
391	0.000503181	-0.0271933	-0.0211158
392	-0.0043387	-0.00858683	0.00512408
393	-0.00825479	0.00678527	0.0256925
394	-0.0104037	-0.0526442	-0.00252499
395	-0.00108816	-0.00135504	0.0334211
396	-0.00210156	0.0201156	0.01505
397	-0.00318691	-0.00699075	0.0090081
398	-0.00315856	-0.0072041	0.010309
399	-0.00259293	-0.0249953	0.00695597
400		-0.011393	9.054e-05
401		-0.00296334	-0.00084394
402		-0.00532514

## Sheet: Fig4E
position	oryza donor splice site score				oryza donor non splice site score				oryza acceptor splice site score				oryza acceptor non splice site score				arabidopsis donor splice site score				arabidopsis donor non splice site score				arabidopsis acceptor splice site score				arabidopsis acceptor non splice site score				homo donor splice site score				homo donor non splice site score				homo acceptor splice site score				homo acceptor non splice site score
1	0.363536	0.363536	0.363536	0.363536	0.369573	0.369573	0.369573	0.369573	0.524891	0.524891	0.524891	0.524891	0.431964	0.431964	0.431964	0.431964	0.420198	0.420198	0.420198	0.420198	0.46496	0.46496	0.46496	0.46496	0.644454	0.644454	0.644454	0.644454	0.478981	0.478981	0.478981	0.478981	0.453102	0.453102	0.453102	0.453102	0.409392	0.409392	0.409392	0.409392	0.443847	0.443847	0.443847	0.443847	0.575375	0.575375	0.575375	0.575375
2	0.363536	0.363536	0.363536	0.363536	0.369573	0.369573	0.369573	0.369573	0.524891	0.524891	0.524891	0.524891	0.431964	0.431964	0.431964	0.431964	0.420198	0.420198	0.420198	0.420198	0.46496	0.46496	0.46496	0.46496	0.644454	0.644454	0.644454	0.644454	0.478981	0.478981	0.478981	0.478981	0.453102	0.453102	0.453102	0.453102	0.409392	0.409392	0.409392	0.409392	0.443847	0.443847	0.443847	0.443847	0.575375	0.575375	0.575375	0.575375
3	0.363536	0.363536	0.363536	0.363536	0.369573	0.369573	0.369573	0.369573	0.524891	0.524891	0.524891	0.524891	0.431964	0.431964	0.431964	0.431964	0.420198	0.420198	0.420198	0.420198	0.46496	0.46496	0.46496	0.46496	0.644454	0.644454	0.644454	0.644454	0.478981	0.478981	0.478981	0.478981	0.453102	0.453102	0.453102	0.453102	0.409392	0.409392	0.409392	0.409392	0.443847	0.443847	0.443847	0.443847	0.575375	0.575375	0.575375	0.575375
4	0.363536	0.363536	0.363536	0.363536	0.369573	0.369573	0.369573	0.369573	0.524891	0.524891	0.524891	0.524891	0.431964	0.431964	0.431964	0.431964	0.420198	0.420198	0.420198	0.420198	0.46496	0.46496	0.46496	0.46496	0.644454	0.644454	0.644454	0.644454	0.478981	0.478981	0.478981	0.478981	0.453102	0.453102	0.453102	0.453102	0.409392	0.409392	0.409392	0.409392	0.443847	0.443847	0.443847	0.443847	0.575375	0.575375	0.575375	0.575375
5	0.363536	0.363536	0.363536	0.363536	0.369573	0.369573	0.369573	0.369573	0.524891	0.524891	0.524891	0.524891	0.431964	0.431964	0.431964	0.431964	0.420198	0.420198	0.420198	0.420198	0.46496	0.46496	0.46496	0.46496	0.644454	0.644454	0.644454	0.644454	0.478981	0.478981	0.478981	0.478981	0.453102	0.453102	0.453102	0.453102	0.409392	0.409392	0.409392	0.409392	0.443847	0.443847	0.443847	0.443847	0.575375	0.575375	0.575375	0.575375
6	0.363536	0.363536	0.363536	0.363536	0.369573	0.369573	0.369573	0.369573	0.524891	0.524891	0.524891	0.524891	0.431964	0.431964	0.431964	0.431964	0.420198	0.420198	0.420198	0.420198	0.46496	0.46496	0.46496	0.46496	0.644454	0.644454	0.644454	0.644454	0.478981	0.478981	0.478981	0.478981	0.453102	0.453102	0.453102	0.453102	0.409392	0.409392	0.409392	0.409392	0.443847	0.443847	0.443847	0.443847	0.575375	0.575375	0.575375	0.575375
7	0.363536	0.363536	0.363536	0.363536	0.369573	0.369573	0.369573	0.369573	0.524891	0.524891	0.524891	0.524891	0.431964	0.431964	0.431964	0.431964	0.420198	0.420198	0.420198	0.420198	0.46496	0.46496	0.46496	0.46496	0.644454	0.644454	0.644454	0.644454	0.478981	0.478981	0.478981	0.478981	0.453102	0.453102	0.453102	0.453102	0.409392	0.409392	0.409392	0.409392	0.443847	0.443847	0.443847	0.443847	0.575375	0.575375	0.575375	0.575375
8	0.363536	0.363536	0.363536	0.363536	0.369573	0.369573	0.369573	0.369573	0.524891	0.524891	0.524891	0.524891	0.431964	0.431964	0.431964	0.431964	0.420198	0.420198	0.420198	0.420198	0.46496	0.46496	0.46496	0.46496	0.644454	0.644454	0.644454	0.644454	0.478981	0.478981	0.478981	0.478981	0.453102	0.453102	0.453102	0.453102	0.409392	0.409392	0.409392	0.409392	0.443847	0.443847	0.443847	0.443847	0.575375	0.575375	0.575375	0.575375
9	0.363536	0.363536	0.363536	0.363536	0.369573	0.369573	0.369573	0.369573	0.524891	0.524891	0.524891	0.524891	0.431964	0.431964	0.431964	0.431964	0.420198	0.420198	0.420198	0.420198	0.46496	0.46496	0.46496	0.46496	0.644454	0.644454	0.644454	0.644454	0.478981	0.478981	0.478981	0.478981	0.453102	0.453102	0.453102	0.453102	0.409392	0.409392	0.409392	0.409392	0.443847	0.443847	0.443847	0.443847	0.575375	0.575375	0.575375	0.575375
10	0.363536	0.363536	0.363536	0.363536	0.369573	0.369573	0.369573	0.369573	0.524891	0.524891	0.524891	0.524891	0.431964	0.431964	0.431964	0.431964	0.420198	0.420198	0.420198	0.420198	0.46496	0.46496	0.46496	0.46496	0.644454	0.644454	0.644454	0.644454	0.478981	0.478981	0.478981	0.478981	0.453102	0.453102	0.453102	0.453102	0.409392	0.409392	0.409392	0.409392	0.443847	0.443847	0.443847	0.443847	0.575375	0.575375	0.575375	0.575375
11	0.363536	0.363536	0.363536	0.363536	0.369573	0.369573	0.369573	0.369573	0.524891	0.524891	0.524891	0.524891	0.431964	0.431964	0.431964	0.431964	0.420198	0.420198	0.420198	0.420198	0.46496	0.46496	0.46496	0.46496	0.644454	0.644454	0.644454	0.644454	0.478981	0.478981	0.478981	0.478981	0.453102	0.453102	0.453102	0.453102	0.409392	0.409392	0.409392	0.409392	0.443847	0.443847	0.443847	0.443847	0.575375	0.575375	0.575375	0.575375
12	0.363536	0.363536	0.363536	0.363536	0.369573	0.369573	0.369573	0.369573	0.524891	0.524891	0.524891	0.524891	0.431964	0.431964	0.431964	0.431964	0.420198	0.420198	0.420198	0.420198	0.46496	0.46496	0.46496	0.46496	0.644454	0.644454	0.644454	0.644454	0.478981	0.478981	0.478981	0.478981	0.453102	0.453102	0.453102	0.453102	0.409392	0.409392	0.409392	0.409392	0.443847	0.443847	0.443847	0.443847	0.575375	0.575375	0.575375	0.575375
13	0.363536	0.363536	0.363536	0.363536	0.369573	0.369573	0.369573	0.369573	0.524891	0.524891	0.524891	0.524891	0.431964	0.431964	0.431964	0.431964	0.420198	0.420198	0.420198	0.420198	0.46496	0.46496	0.46496	0.46496	0.644454	0.644454	0.644454	0.644454	0.478981	0.478981	0.478981	0.478981	0.453102	0.453102	0.453102	0.453102	0.409392	0.409392	0.409392	0.409392	0.443847	0.443847	0.443847	0.443847	0.575375	0.575375	0.575375	0.575375
14	0.363536	0.363536	0.363536	0.363536	0.369573	0.369573	0.369573	0.369573	0.524891	0.524891	0.524891	0.524891	0.431964	0.431964	0.431964	0.431964	0.420198	0.420198	0.420198	0.420198	0.46496	0.46496	0.46496	0.46496	0.644454	0.644454	0.644454	0.644454	0.478981	0.478981	0.478981	0.478981	0.453102	0.453102	0.453102	0.453102	0.409392	0.409392	0.409392	0.409392	0.443847	0.443847	0.443847	0.443847	0.575375	0.575375	0.575375	0.575375
15	0.363536	0.363536	0.363536	0.363536	0.369573	0.369573	0.369573	0.369573	0.524891	0.524891	0.524891	0.524891	0.431964	0.431964	0.431964	0.431964	0.420198	0.420198	0.420198	0.420198	0.46496	0.46496	0.46496	0.46496	0.644454	0.644454	0.644454	0.644454	0.478981	0.478981	0.478981	0.478981	0.453102	0.453102	0.453102	0.453102	0.409392	0.409392	0.409392	0.409392	0.443847	0.443847	0.443847	0.443847	0.575375	0.575375	0.575375	0.575375
16	0.363536	0.363536	0.363536	0.363536	0.369573	0.369573	0.369573	0.369573	0.524891	0.524891	0.524891	0.524891	0.431964	0.431964	0.431964	0.431964	0.420198	0.420198	0.420198	0.420198	0.46496	0.46496	0.46496	0.46496	0.644454	0.644454	0.644454	0.644454	0.478981	0.478981	0.478981	0.478981	0.453102	0.453102	0.453102	0.453102	0.409392	0.409392	0.409392	0.409392	0.443847	0.443847	0.443847	0.443847	0.575375	0.575375	0.575375	0.575375
17	0.363536	0.363536	0.363536	0.363536	0.369573	0.369573	0.369573	0.369573	0.524891	0.524891	0.524891	0.524891	0.431964	0.431964	0.431964	0.431964	0.420198	0.420198	0.420198	0.420198	0.46496	0.46496	0.46496	0.46496	0.644454	0.644454	0.644454	0.644454	0.478981	0.478981	0.478981	0.478981	0.453102	0.453102	0.453102	0.453102	0.409392	0.409392	0.409392	0.409392	0.443847	0.443847	0.443847	0.443847	0.575375	0.575375	0.575375	0.575375
18	0.363536	0.363536	0.363536	0.363536	0.369573	0.369573	0.369573	0.369573	0.524891	0.524891	0.524891	0.524891	0.431964	0.431964	0.431964	0.431964	0.420198	0.420198	0.420198	0.420198	0.46496	0.46496	0.46496	0.46496	0.644454	0.644454	0.644454	0.644454	0.478981	0.478981	0.478981	0.478981	0.453102	0.453102	0.453102	0.453102	0.409392	0.409392	0.409392	0.409392	0.443847	0.443847	0.443847	0.443847	0.575375	0.575375	0.575375	0.575375
19	0.363536	0.363536	0.363536	0.363536	0.369573	0.369573	0.369573	0.369573	0.524891	0.524891	0.524891	0.524891	0.431964	0.431964	0.431964	0.431964	0.420198	0.420198	0.420198	0.420198	0.46496	0.46496	0.46496	0.46496	0.644454	0.644454	0.644454	0.644454	0.478981	0.478981	0.478981	0.478981	0.453102	0.453102	0.453102	0.453102	0.409392	0.409392	0.409392	0.409392	0.443847	0.443847	0.443847	0.443847	0.575375	0.575375	0.575375	0.575375
20	0.363536	0.363536	0.363536	0.363536	0.369573	0.369573	0.369573	0.369573	0.524891	0.524891	0.524891	0.524891	0.431964	0.431964	0.431964	0.431964	0.420198	0.420198	0.420198	0.420198	0.46496	0.46496	0.46496	0.46496	0.644454	0.644454	0.644454	0.644454	0.478981	0.478981	0.478981	0.478981	0.453102	0.453102	0.453102	0.453102	0.409392	0.409392	0.409392	0.409392	0.443847	0.443847	0.443847	0.443847	0.575375	0.575375	0.575375	0.575375
21	0.363536	0.363536	0.363536	0.363536	0.369573	0.369573	0.369573	0.369573	0.524891	0.524891	0.524891	0.524891	0.431964	0.431964	0.431964	0.431964	0.420198	0.420198	0.420198	0.420198	0.46496	0.46496	0.46496	0.46496	0.644454	0.644454	0.644454	0.644454	0.478981	0.478981	0.478981	0.478981	0.453102	0.453102	0.453102	0.453102	0.409392	0.409392	0.409392	0.409392	0.443847	0.443847	0.443847	0.443847	0.575375	0.575375	0.575375	0.575375
22	0.363536	0.363536	0.363536	0.363536	0.369573	0.369573	0.369573	0.369573	0.524891	0.524891	0.524891	0.524891	0.431964	0.431964	0.431964	0.431964	0.420198	0.420198	0.420198	0.420198	0.46496	0.46496	0.46496	0.46496	0.644454	0.644454	0.644454	0.644454	0.478981	0.478981	0.478981	0.478981	0.453102	0.453102	0.453102	0.453102	0.409392	0.409392	0.409392	0.409392	0.443847	0.443847	0.443847	0.443847	0.575375	0.575375	0.575375	0.575375
23	0.363536	0.363536	0.363536	0.363536	0.369573	0.369573	0.369573	0.369573	0.524891	0.524891	0.524891	0.524891	0.431964	0.431964	0.431964	0.431964	0.420198	0.420198	0.420198	0.420198	0.46496	0.46496	0.46496	0.46496	0.644454	0.644454	0.644454	0.644454	0.478981	0.478981	0.478981	0.478981	0.453102	0.453102	0.453102	0.453102	0.409392	0.409392	0.409392	0.409392	0.443847	0.443847	0.443847	0.443847	0.575375	0.575375	0.575375	0.575375
24	0.363536	0.363536	0.363536	0.363536	0.369573	0.369573	0.369573	0.369573	0.524891	0.524891	0.524891	0.524891	0.431964	0.431964	0.431964	0.431964	0.420198	0.420198	0.420198	0.420198	0.46496	0.46496	0.46496	0.46496	0.644454	0.644454	0.644454	0.644454	0.478981	0.478981	0.478981	0.478981	0.453102	0.453102	0.453102	0.453102	0.409392	0.409392	0.409392	0.409392	0.443847	0.443847	0.443847	0.443847	0.575375	0.575375	0.575375	0.575375
25	0.363536	0.363536	0.363536	0.363536	0.369573	0.369573	0.369573	0.369573	0.524891	0.524891	0.524891	0.524891	0.431964	0.431964	0.431964	0.431964	0.420198	0.420198	0.420198	0.420198	0.46496	0.46496	0.46496	0.46496	0.644454	0.644454	0.644454	0.644454	0.478981	0.478981	0.478981	0.478981	0.453102	0.453102	0.453102	0.453102	0.409392	0.409392	0.409392	0.409392	0.443847	0.443847	0.443847	0.443847	0.575375	0.575375	0.575375	0.575375
26	0.365258	0.365258	0.365258	0.365258	0.370145	0.370145	0.370145	0.370145	0.525837	0.525837	0.525837	0.525837	0.432064	0.432064	0.432064	0.432064	0.42073	0.42073	0.42073	0.42073	0.464963	0.464963	0.464963	0.464963	0.645118	0.645118	0.645118	0.645118	0.478293	0.478293	0.478293	0.478293	0.453286	0.453286	0.453286	0.453286	0.409083	0.409083	0.409083	0.409083	0.442501	0.442501	0.442501	0.442501	0.573306	0.573306	0.573306	0.573306
27	0.369866	0.369866	0.369866	0.369866	0.371716	0.371716	0.371716	0.371716	0.528374	0.528374	0.528374	0.528374	0.432396	0.432396	0.432396	0.432396	0.422153	0.422153	0.422153	0.422153	0.464999	0.464999	0.464999	0.464999	0.646907	0.646907	0.646907	0.646907	0.476565	0.476565	0.476565	0.476565	0.453812	0.453812	0.453812	0.453812	0.40829	0.40829	0.40829	0.40829	0.438952	0.438952	0.438952	0.438952	0.567974	0.567974	0.567974	0.567974
28	0.374478	0.374478	0.374478	0.374478	0.373283	0.373283	0.373283	0.373283	0.530916	0.530916	0.530916	0.530916	0.432723	0.432723	0.432723	0.432723	0.423577	0.423577	0.423577	0.423577	0.465033	0.465033	0.465033	0.465033	0.648695	0.648695	0.648695	0.648695	0.474832	0.474832	0.474832	0.474832	0.454335	0.454335	0.454335	0.454335	0.407504	0.407504	0.407504	0.407504	0.435402	0.435402	0.435402	0.435402	0.562644	0.562644	0.562644	0.562644
29	0.379072	0.379072	0.379072	0.379072	0.374817	0.374817	0.374817	0.374817	0.533447	0.533447	0.533447	0.533447	0.433015	0.433015	0.433015	0.433015	0.424995	0.424995	0.424995	0.424995	0.465054	0.465054	0.465054	0.465054	0.650471	0.650471	0.650471	0.650471	0.473031	0.473031	0.473031	0.473031	0.454857	0.454857	0.454857	0.454857	0.406708	0.406708	0.406708	0.406708	0.431836	0.431836	0.431836	0.431836	0.557281	0.557281	0.557281	0.557281
30	0.383687	0.383687	0.383687	0.383687	0.37639	0.37639	0.37639	0.37639	0.535976	0.535976	0.535976	0.535976	0.433325	0.433325	0.433325	0.433325	0.426421	0.426421	0.426421	0.426421	0.465082	0.465082	0.465082	0.465082	0.652251	0.652251	0.652251	0.652251	0.471281	0.471281	0.471281	0.471281	0.455366	0.455366	0.455366	0.455366	0.40588	0.40588	0.40588	0.40588	0.42824	0.42824	0.42824	0.42824	0.551842	0.551842	0.551842	0.551842
31	0.388281	0.388281	0.388281	0.388281	0.377928	0.377928	0.377928	0.377928	0.538503	0.538503	0.538503	0.538503	0.43362	0.43362	0.43362	0.43362	0.427838	0.427838	0.427838	0.427838	0.465102	0.465102	0.465102	0.465102	0.654035	0.654035	0.654035	0.654035	0.469479	0.469479	0.469479	0.469479	0.455886	0.455886	0.455886	0.455886	0.405083	0.405083	0.405083	0.405083	0.424675	0.424675	0.424675	0.424675	0.546474	0.546474	0.546474	0.546474
32	0.392891	0.392891	0.392891	0.392891	0.379495	0.379495	0.379495	0.379495	0.541045	0.541045	0.541045	0.541045	0.433947	0.433947	0.433947	0.433947	0.429261	0.429261	0.429261	0.429261	0.465134	0.465134	0.465134	0.465134	0.655816	0.655816	0.655816	0.655816	0.467749	0.467749	0.467749	0.467749	0.456408	0.456408	0.456408	0.456408	0.404296	0.404296	0.404296	0.404296	0.421121	0.421121	0.421121	0.421121	0.541138	0.541138	0.541138	0.541138
33	0.397503	0.397503	0.397503	0.397503	0.381062	0.381062	0.381062	0.381062	0.543584	0.543584	0.543584	0.543584	0.434276	0.434276	0.434276	0.434276	0.430687	0.430687	0.430687	0.430687	0.46517	0.46517	0.46517	0.46517	0.657603	0.657603	0.657603	0.657603	0.466018	0.466018	0.466018	0.466018	0.456921	0.456921	0.456921	0.456921	0.403498	0.403498	0.403498	0.403498	0.417558	0.417558	0.417558	0.417558	0.535632	0.535632	0.535632	0.535632
34	0.402101	0.402101	0.402101	0.402101	0.382606	0.382606	0.382606	0.382606	0.546119	0.546119	0.546119	0.546119	0.434577	0.434577	0.434577	0.434577	0.432106	0.432106	0.432106	0.432106	0.465194	0.465194	0.465194	0.465194	0.659388	0.659388	0.659388	0.659388	0.46423	0.46423	0.46423	0.46423	0.457448	0.457448	0.457448	0.457448	0.4027	0.4027	0.4027	0.4027	0.413999	0.413999	0.413999	0.413999	0.530279	0.530279	0.530279	0.530279
35	0.406709	0.406709	0.406709	0.406709	0.384175	0.384175	0.384175	0.384175	0.548644	0.548644	0.548644	0.548644	0.43488	0.43488	0.43488	0.43488	0.433529	0.433529	0.433529	0.433529	0.465219	0.465219	0.465219	0.465219	0.661164	0.661164	0.661164	0.661164	0.462468	0.462468	0.462468	0.462468	0.457953	0.457953	0.457953	0.457953	0.401874	0.401874	0.401874	0.401874	0.410394	0.410394	0.410394	0.410394	0.52483	0.52483	0.52483	0.52483
36	0.41132	0.41132	0.41132	0.41132	0.38574	0.38574	0.38574	0.38574	0.551186	0.551186	0.551186	0.551186	0.435211	0.435211	0.435211	0.435211	0.434953	0.434953	0.434953	0.434953	0.465253	0.465253	0.465253	0.465253	0.662948	0.662948	0.662948	0.662948	0.460737	0.460737	0.460737	0.460737	0.458482	0.458482	0.458482	0.458482	0.401089	0.401089	0.401089	0.401089	0.406844	0.406844	0.406844	0.406844	0.519493	0.519493	0.519493	0.519493
37	0.415917	0.415917	0.415917	0.415917	0.387276	0.387276	0.387276	0.387276	0.553715	0.553715	0.553715	0.553715	0.4355	0.4355	0.4355	0.4355	0.436369	0.436369	0.436369	0.436369	0.465271	0.465271	0.465271	0.465271	0.664728	0.664728	0.664728	0.664728	0.458934	0.458934	0.458934	0.458934	0.459005	0.459005	0.459005	0.459005	0.400289	0.400289	0.400289	0.400289	0.40328	0.40328	0.40328	0.40328	0.514131	0.514131	0.514131	0.514131
38	0.420532	0.420532	0.420532	0.420532	0.388849	0.388849	0.388849	0.388849	0.556258	0.556258	0.556258	0.556258	0.435837	0.435837	0.435837	0.435837	0.437796	0.437796	0.437796	0.437796	0.465313	0.465313	0.465313	0.465313	0.666515	0.666515	0.666515	0.666515	0.457217	0.457217	0.457217	0.457217	0.459527	0.459527	0.459527	0.459527	0.399502	0.399502	0.399502	0.399502	0.399732	0.399732	0.399732	0.399732	0.508806	0.508806	0.508806	0.508806
39	0.425128	0.425128	0.425128	0.425128	0.390387	0.390387	0.390387	0.390387	0.558791	0.558791	0.558791	0.558791	0.436135	0.436135	0.436135	0.436135	0.439215	0.439215	0.439215	0.439215	0.46533	0.46533	0.46533	0.46533	0.668296	0.668296	0.668296	0.668296	0.455415	0.455415	0.455415	0.455415	0.460048	0.460048	0.460048	0.460048	0.398704	0.398704	0.398704	0.398704	0.396169	0.396169	0.396169	0.396169	0.50344	0.50344	0.50344	0.50344
40	0.429739	0.429739	0.429739	0.429739	0.391955	0.391955	0.391955	0.391955	0.561332	0.561332	0.561332	0.561332	0.43646	0.43646	0.43646	0.43646	0.440638	0.440638	0.440638	0.440638	0.465361	0.465361	0.465361	0.465361	0.67008	0.67008	0.67008	0.67008	0.453682	0.453682	0.453682	0.453682	0.460571	0.460571	0.460571	0.460571	0.397917	0.397917	0.397917	0.397917	0.392618	0.392618	0.392618	0.392618	0.498102	0.498102	0.498102	0.498102
41	0.434344	0.434344	0.434344	0.434344	0.393519	0.393519	0.393519	0.393519	0.563855	0.563855	0.563855	0.563855	0.436766	0.436766	0.436766	0.436766	0.442063	0.442063	0.442063	0.442063	0.46539	0.46539	0.46539	0.46539	0.671861	0.671861	0.671861	0.671861	0.451924	0.451924	0.451924	0.451924	0.46108	0.46108	0.46108	0.46108	0.397082	0.397082	0.397082	0.397082	0.389012	0.389012	0.389012	0.389012	0.492637	0.492637	0.492637	0.492637
42	0.438945	0.438945	0.438945	0.438945	0.395061	0.395061	0.395061	0.395061	0.566389	0.566389	0.566389	0.566389	0.437065	0.437065	0.437065	0.437065	0.443479	0.443479	0.443479	0.443479	0.465413	0.465413	0.465413	0.465413	0.673644	0.673644	0.673644	0.673644	0.450133	0.450133	0.450133	0.450133	0.461598	0.461598	0.461598	0.461598	0.39629	0.39629	0.39629	0.39629	0.385451	0.385451	0.385451	0.385451	0.487277	0.487277	0.487277	0.487277
43	0.443557	0.443557	0.443557	0.443557	0.396632	0.396632	0.396632	0.396632	0.568932	0.568932	0.568932	0.568932	0.437396	0.437396	0.437396	0.437396	0.444906	0.444906	0.444906	0.444906	0.465447	0.465447	0.465447	0.465447	0.675426	0.675426	0.675426	0.675426	0.448405	0.448405	0.448405	0.448405	0.462114	0.462114	0.462114	0.462114	0.395496	0.395496	0.395496	0.395496	0.381898	0.381898	0.381898	0.381898	0.481827	0.481827	0.481827	0.481827
44	0.448166	0.448166	0.448166	0.448166	0.398199	0.398199	0.398199	0.398199	0.57147	0.57147	0.57147	0.57147	0.437723	0.437723	0.437723	0.437723	0.446331	0.446331	0.446331	0.446331	0.465481	0.465481	0.465481	0.465481	0.677211	0.677211	0.677211	0.677211	0.44667	0.44667	0.44667	0.44667	0.462639	0.462639	0.462639	0.462639	0.394713	0.394713	0.394713	0.394713	0.378344	0.378344	0.378344	0.378344	0.47649	0.47649	0.47649	0.47649
45	0.452764	0.452764	0.452764	0.452764	0.399737	0.399737	0.399737	0.399737	0.574004	0.574004	0.574004	0.574004	0.438014	0.438014	0.438014	0.438014	0.447748	0.447748	0.447748	0.447748	0.4655	0.4655	0.4655	0.4655	0.678995	0.678995	0.678995	0.678995	0.444862	0.444862	0.444862	0.444862	0.463162	0.463162	0.463162	0.463162	0.393913	0.393913	0.393913	0.393913	0.37478	0.37478	0.37478	0.37478	0.471127	0.471127	0.471127	0.471127
46	0.457369	0.457369	0.457369	0.457369	0.401306	0.401306	0.401306	0.401306	0.576524	0.576524	0.576524	0.576524	0.438328	0.438328	0.438328	0.438328	0.449171	0.449171	0.449171	0.449171	0.465529	0.465529	0.465529	0.465529	0.680773	0.680773	0.680773	0.680773	0.443129	0.443129	0.443129	0.443129	0.46367	0.46367	0.46367	0.46367	0.393083	0.393083	0.393083	0.393083	0.371179	0.371179	0.371179	0.371179	0.465662	0.465662	0.465662	0.465662
47	0.461969	0.461969	0.461969	0.461969	0.402842	0.402842	0.402842	0.402842	0.579062	0.579062	0.579062	0.579062	0.43862	0.43862	0.43862	0.43862	0.450588	0.450588	0.450588	0.450588	0.46555	0.46555	0.46555	0.46555	0.682554	0.682554	0.682554	0.682554	0.441321	0.441321	0.441321	0.441321	0.464193	0.464193	0.464193	0.464193	0.392285	0.392285	0.392285	0.392285	0.367614	0.367614	0.367614	0.367614	0.460291	0.460291	0.460291	0.460291
48	0.46658	0.46658	0.46658	0.46658	0.40441	0.40441	0.40441	0.40441	0.5816	0.5816	0.5816	0.5816	0.438947	0.438947	0.438947	0.438947	0.452013	0.452013	0.452013	0.452013	0.465582	0.465582	0.465582	0.465582	0.684339	0.684339	0.684339	0.684339	0.439588	0.439588	0.439588	0.439588	0.464719	0.464719	0.464719	0.464719	0.391498	0.391498	0.391498	0.391498	0.364063	0.364063	0.364063	0.364063	0.454955	0.454955	0.454955	0.454955
49	0.471194	0.471194	0.471194	0.471194	0.40598	0.40598	0.40598	0.40598	0.58414	0.58414	0.58414	0.58414	0.43928	0.43928	0.43928	0.43928	0.45344	0.45344	0.45344	0.45344	0.465618	0.465618	0.465618	0.465618	0.686122	0.686122	0.686122	0.686122	0.437858	0.437858	0.437858	0.437858	0.465236	0.465236	0.465236	0.465236	0.39071	0.39071	0.39071	0.39071	0.360509	0.360509	0.360509	0.360509	0.449621	0.449621	0.449621	0.449621
50	0.475796	0.475796	0.475796	0.475796	0.407527	0.407527	0.407527	0.407527	0.586676	0.586676	0.586676	0.586676	0.43958	0.43958	0.43958	0.43958	0.454857	0.454857	0.454857	0.454857	0.465642	0.465642	0.465642	0.465642	0.687909	0.687909	0.687909	0.687909	0.436063	0.436063	0.436063	0.436063	0.465768	0.465768	0.465768	0.465768	0.389914	0.389914	0.389914	0.389914	0.356951	0.356951	0.356951	0.356951	0.444259	0.444259	0.444259	0.444259
51	0.480394	0.480394	0.480394	0.480394	0.409084	0.409084	0.409084	0.409084	0.589196	0.589196	0.589196	0.589196	0.439883	0.439883	0.439883	0.439883	0.45628	0.45628	0.45628	0.45628	0.465668	0.465668	0.465668	0.465668	0.689684	0.689684	0.689684	0.689684	0.434318	0.434318	0.434318	0.434318	0.466271	0.466271	0.466271	0.466271	0.389083	0.389083	0.389083	0.389083	0.353347	0.353347	0.353347	0.353347	0.438774	0.438774	0.438774	0.438774
52	0.485005	0.485005	0.485005	0.485005	0.410653	0.410653	0.410653	0.410653	0.591737	0.591737	0.591737	0.591737	0.440208	0.440208	0.440208	0.440208	0.457705	0.457705	0.457705	0.457705	0.4657	0.4657	0.4657	0.4657	0.691467	0.691467	0.691467	0.691467	0.432583	0.432583	0.432583	0.432583	0.466793	0.466793	0.466793	0.466793	0.388292	0.388292	0.388292	0.388292	0.349794	0.349794	0.349794	0.349794	0.433434	0.433434	0.433434	0.433434
53	0.489604	0.489604	0.489604	0.489604	0.412192	0.412192	0.412192	0.412192	0.594274	0.594274	0.594274	0.594274	0.440502	0.440502	0.440502	0.440502	0.459122	0.459122	0.459122	0.459122	0.465721	0.465721	0.465721	0.465721	0.69325	0.69325	0.69325	0.69325	0.430775	0.430775	0.430775	0.430775	0.467314	0.467314	0.467314	0.467314	0.387497	0.387497	0.387497	0.387497	0.346229	0.346229	0.346229	0.346229	0.428057	0.428057	0.428057	0.428057
54	0.494222	0.494222	0.494222	0.494222	0.413769	0.413769	0.413769	0.413769	0.596812	0.596812	0.596812	0.596812	0.440842	0.440842	0.440842	0.440842	0.460549	0.460549	0.460549	0.460549	0.46576	0.46576	0.46576	0.46576	0.695035	0.695035	0.695035	0.695035	0.429057	0.429057	0.429057	0.429057	0.467827	0.467827	0.467827	0.467827	0.38671	0.38671	0.38671	0.38671	0.342681	0.342681	0.342681	0.342681	0.422688	0.422688	0.422688	0.422688
55	0.498819	0.498819	0.498819	0.498819	0.415307	0.415307	0.415307	0.415307	0.599347	0.599347	0.599347	0.599347	0.441135	0.441135	0.441135	0.441135	0.461965	0.461965	0.461965	0.461965	0.465778	0.465778	0.465778	0.465778	0.69682	0.69682	0.69682	0.69682	0.427247	0.427247	0.427247	0.427247	0.468351	0.468351	0.468351	0.468351	0.385913	0.385913	0.385913	0.385913	0.339112	0.339112	0.339112	0.339112	0.417319	0.417319	0.417319	0.417319
56	0.503434	0.503434	0.503434	0.503434	0.416875	0.416875	0.416875	0.416875	0.601889	0.601889	0.601889	0.601889	0.441463	0.441463	0.441463	0.441463	0.463392	0.463392	0.463392	0.463392	0.46581	0.46581	0.46581	0.46581	0.698601	0.698601	0.698601	0.698601	0.425509	0.425509	0.425509	0.425509	0.468878	0.468878	0.468878	0.468878	0.385126	0.385126	0.385126	0.385126	0.33556	0.33556	0.33556	0.33556	0.411985	0.411985	0.411985	0.411985
57	0.508027	0.508027	0.508027	0.508027	0.418432	0.418432	0.418432	0.418432	0.604409	0.604409	0.604409	0.604409	0.441765	0.441765	0.441765	0.441765	0.464814	0.464814	0.464814	0.464814	0.46584	0.46584	0.46584	0.46584	0.700379	0.700379	0.700379	0.700379	0.423776	0.423776	0.423776	0.423776	0.469387	0.469387	0.469387	0.469387	0.38429	0.38429	0.38429	0.38429	0.331963	0.331963	0.331963	0.331963	0.40649	0.40649	0.40649	0.40649
58	0.51263	0.51263	0.51263	0.51263	0.41998	0.41998	0.41998	0.41998	0.606942	0.606942	0.606942	0.606942	0.442066	0.442066	0.442066	0.442066	0.466231	0.466231	0.466231	0.466231	0.46586	0.46586	0.46586	0.46586	0.702162	0.702162	0.702162	0.702162	0.421977	0.421977	0.421977	0.421977	0.469909	0.469909	0.469909	0.469909	0.383495	0.383495	0.383495	0.383495	0.328397	0.328397	0.328397	0.328397	0.40112	0.40112	0.40112	0.40112
59	0.517243	0.517243	0.517243	0.517243	0.421548	0.421548	0.421548	0.421548	0.609485	0.609485	0.609485	0.609485	0.442394	0.442394	0.442394	0.442394	0.467657	0.467657	0.467657	0.467657	0.465897	0.465897	0.465897	0.465897	0.703948	0.703948	0.703948	0.703948	0.420245	0.420245	0.420245	0.420245	0.470432	0.470432	0.470432	0.470432	0.382707	0.382707	0.382707	0.382707	0.324845	0.324845	0.324845	0.324845	0.395785	0.395785	0.395785	0.395785
60	0.521857	0.521857	0.521857	0.521857	0.423118	0.423118	0.423118	0.423118	0.612028	0.612028	0.612028	0.612028	0.442724	0.442724	0.442724	0.442724	0.469083	0.469083	0.469083	0.469083	0.46593	0.46593	0.46593	0.46593	0.705733	0.705733	0.705733	0.705733	0.418507	0.418507	0.418507	0.418507	0.470955	0.470955	0.470955	0.470955	0.38192	0.38192	0.38192	0.38192	0.321294	0.321294	0.321294	0.321294	0.390449	0.390449	0.390449	0.390449
61	0.526457	0.526457	0.526457	0.526457	0.424655	0.424655	0.424655	0.424655	0.614555	0.614555	0.614555	0.614555	0.443017	0.443017	0.443017	0.443017	0.470501	0.470501	0.470501	0.470501	0.465948	0.465948	0.465948	0.465948	0.707514	0.707514	0.707514	0.707514	0.416691	0.416691	0.416691	0.416691	0.471478	0.471478	0.471478	0.471478	0.381123	0.381123	0.381123	0.381123	0.317724	0.317724	0.317724	0.317724	0.385065	0.385065	0.385065	0.385065
62	0.531049	0.531049	0.531049	0.531049	0.42621	0.42621	0.42621	0.42621	0.617081	0.617081	0.617081	0.617081	0.443319	0.443319	0.443319	0.443319	0.47192	0.47192	0.47192	0.47192	0.465973	0.465973	0.465973	0.465973	0.70929	0.70929	0.70929	0.70929	0.414957	0.414957	0.414957	0.414957	0.471989	0.471989	0.471989	0.471989	0.380285	0.380285	0.380285	0.380285	0.314128	0.314128	0.314128	0.314128	0.379571	0.379571	0.379571	0.379571
63	0.535658	0.535658	0.535658	0.535658	0.427757	0.427757	0.427757	0.427757	0.619614	0.619614	0.619614	0.619614	0.44362	0.44362	0.44362	0.44362	0.473341	0.473341	0.473341	0.473341	0.465999	0.465999	0.465999	0.465999	0.71108	0.71108	0.71108	0.71108	0.41316	0.41316	0.41316	0.41316	0.472504	0.472504	0.472504	0.472504	0.379494	0.379494	0.379494	0.379494	0.310564	0.310564	0.310564	0.310564	0.374199	0.374199	0.374199	0.374199
64	0.540269	0.540269	0.540269	0.540269	0.429328	0.429328	0.429328	0.429328	0.622156	0.622156	0.622156	0.622156	0.443949	0.443949	0.443949	0.443949	0.474764	0.474764	0.474764	0.474764	0.46603	0.46603	0.46603	0.46603	0.712858	0.712858	0.712858	0.712858	0.411427	0.411427	0.411427	0.411427	0.473019	0.473019	0.473019	0.473019	0.378705	0.378705	0.378705	0.378705	0.30701	0.30701	0.30701	0.30701	0.368862	0.368862	0.368862	0.368862
65	0.544883	0.544883	0.544883	0.544883	0.430896	0.430896	0.430896	0.430896	0.624697	0.624697	0.624697	0.624697	0.444278	0.444278	0.444278	0.444278	0.476192	0.476192	0.476192	0.476192	0.466066	0.466066	0.466066	0.466066	0.714643	0.714643	0.714643	0.714643	0.40969	0.40969	0.40969	0.40969	0.473545	0.473545	0.473545	0.473545	0.377918	0.377918	0.377918	0.377918	0.303457	0.303457	0.303457	0.303457	0.363521	0.363521	0.363521	0.363521
66	0.549483	0.549483	0.549483	0.549483	0.432438	0.432438	0.432438	0.432438	0.627229	0.627229	0.627229	0.627229	0.444573	0.444573	0.444573	0.444573	0.47761	0.47761	0.47761	0.47761	0.466086	0.466086	0.466086	0.466086	0.716427	0.716427	0.716427	0.716427	0.407877	0.407877	0.407877	0.407877	0.474066	0.474066	0.474066	0.474066	0.377119	0.377119	0.377119	0.377119	0.299886	0.299886	0.299886	0.299886	0.358136	0.358136	0.358136	0.358136
67	0.554078	0.554078	0.554078	0.554078	0.433997	0.433997	0.433997	0.433997	0.629749	0.629749	0.629749	0.629749	0.44488	0.44488	0.44488	0.44488	0.479031	0.479031	0.479031	0.479031	0.466119	0.466119	0.466119	0.466119	0.718201	0.718201	0.718201	0.718201	0.406159	0.406159	0.406159	0.406159	0.474576	0.474576	0.474576	0.474576	0.376286	0.376286	0.376286	0.376286	0.296301	0.296301	0.296301	0.296301	0.352663	0.352663	0.352663	0.352663
68	0.55868	0.55868	0.55868	0.55868	0.435538	0.435538	0.435538	0.435538	0.632286	0.632286	0.632286	0.632286	0.445173	0.445173	0.445173	0.445173	0.480449	0.480449	0.480449	0.480449	0.466134	0.466134	0.466134	0.466134	0.719987	0.719987	0.719987	0.719987	0.404347	0.404347	0.404347	0.404347	0.475095	0.475095	0.475095	0.475095	0.375488	0.375488	0.375488	0.375488	0.292729	0.292729	0.292729	0.292729	0.34728	0.34728	0.34728	0.34728
69	0.563293	0.563293	0.563293	0.563293	0.437108	0.437108	0.437108	0.437108	0.634826	0.634826	0.634826	0.634826	0.445502	0.445502	0.445502	0.445502	0.481874	0.481874	0.481874	0.481874	0.466167	0.466167	0.466167	0.466167	0.721769	0.721769	0.721769	0.721769	0.402611	0.402611	0.402611	0.402611	0.475622	0.475622	0.475622	0.475622	0.374701	0.374701	0.374701	0.374701	0.289176	0.289176	0.289176	0.289176	0.341936	0.341936	0.341936	0.341936
70	0.567907	0.567907	0.567907	0.567907	0.438675	0.438675	0.438675	0.438675	0.637366	0.637366	0.637366	0.637366	0.445836	0.445836	0.445836	0.445836	0.483297	0.483297	0.483297	0.483297	0.466203	0.466203	0.466203	0.466203	0.723555	0.723555	0.723555	0.723555	0.400876	0.400876	0.400876	0.400876	0.47615	0.47615	0.47615	0.47615	0.373913	0.373913	0.373913	0.373913	0.285623	0.285623	0.285623	0.285623	0.3366	0.3366	0.3366	0.3366
71	0.572511	0.572511	0.572511	0.572511	0.440224	0.440224	0.440224	0.440224	0.639904	0.639904	0.639904	0.639904	0.446132	0.446132	0.446132	0.446132	0.484719	0.484719	0.484719	0.484719	0.466226	0.466226	0.466226	0.466226	0.725339	0.725339	0.725339	0.725339	0.399079	0.399079	0.399079	0.399079	0.476667	0.476667	0.476667	0.476667	0.373119	0.373119	0.373119	0.373119	0.282055	0.282055	0.282055	0.282055	0.331222	0.331222	0.331222	0.331222
72	0.577102	0.577102	0.577102	0.577102	0.441776	0.441776	0.441776	0.441776	0.642424	0.642424	0.642424	0.642424	0.446439	0.446439	0.446439	0.446439	0.486138	0.486138	0.486138	0.486138	0.466254	0.466254	0.466254	0.466254	0.727113	0.727113	0.727113	0.727113	0.397349	0.397349	0.397349	0.397349	0.477179	0.477179	0.477179	0.477179	0.372288	0.372288	0.372288	0.372288	0.278469	0.278469	0.278469	0.278469	0.32575	0.32575	0.32575	0.32575
73	0.581715	0.581715	0.581715	0.581715	0.443347	0.443347	0.443347	0.443347	0.64496	0.64496	0.64496	0.64496	0.446763	0.446763	0.446763	0.446763	0.487564	0.487564	0.487564	0.487564	0.466287	0.466287	0.466287	0.466287	0.728898	0.728898	0.728898	0.728898	0.39561	0.39561	0.39561	0.39561	0.477706	0.477706	0.477706	0.477706	0.3715	0.3715	0.3715	0.3715	0.274915	0.274915	0.274915	0.274915	0.320409	0.320409	0.320409	0.320409
74	0.586316	0.586316	0.586316	0.586316	0.444888	0.444888	0.444888	0.444888	0.647496	0.647496	0.647496	0.647496	0.447055	0.447055	0.447055	0.447055	0.488984	0.488984	0.488984	0.488984	0.466306	0.466306	0.466306	0.466306	0.730682	0.730682	0.730682	0.730682	0.3938	0.3938	0.3938	0.3938	0.478224	0.478224	0.478224	0.478224	0.370699	0.370699	0.370699	0.370699	0.27134	0.27134	0.27134	0.27134	0.315016	0.315016	0.315016	0.315016
75	0.590931	0.590931	0.590931	0.590931	0.446463	0.446463	0.446463	0.446463	0.650039	0.650039	0.650039	0.650039	0.447396	0.447396	0.447396	0.447396	0.490407	0.490407	0.490407	0.490407	0.466345	0.466345	0.466345	0.466345	0.732469	0.732469	0.732469	0.732469	0.392079	0.392079	0.392079	0.392079	0.478731	0.478731	0.478731	0.478731	0.369912	0.369912	0.369912	0.369912	0.267791	0.267791	0.267791	0.267791	0.309688	0.309688	0.309688	0.309688
76	0.595124	0.595124	0.595124	0.595124	0.448096	0.448096	0.448096	0.448096	0.652429	0.652429	0.652429	0.652429	0.447916	0.447916	0.447916	0.447916	0.491941	0.491941	0.491941	0.491941	0.466566	0.466566	0.466566	0.466566	0.734237	0.734237	0.734237	0.734237	0.390493	0.390493	0.390493	0.390493	0.479911	0.479911	0.479911	0.479911	0.369796	0.369796	0.369796	0.369796	0.265395	0.265395	0.265395	0.265395	0.305158	0.305158	0.305158	0.305158
77	0.596468	0.596468	0.596468	0.596468	0.450307	0.450307	0.450307	0.450307	0.653711	0.653711	0.653711	0.653711	0.449984	0.449984	0.449984	0.449984	0.494254	0.494254	0.494254	0.494254	0.46819	0.46819	0.46819	0.46819	0.735848	0.735848	0.735848	0.735848	0.390299	0.390299	0.390299	0.390299	0.485639	0.485639	0.485639	0.485639	0.374459	0.374459	0.374459	0.374459	0.271237	0.271237	0.271237	0.271237	0.306763	0.306763	0.306763	0.306763
78	0.597805	0.597805	0.597805	0.597805	0.452516	0.452516	0.452516	0.452516	0.654999	0.654999	0.654999	0.654999	0.452054	0.452054	0.452054	0.452054	0.496567	0.496567	0.496567	0.496567	0.469808	0.469808	0.469808	0.469808	0.737465	0.737465	0.737465	0.737465	0.390104	0.390104	0.390104	0.390104	0.491368	0.491368	0.491368	0.491368	0.379117	0.379117	0.379117	0.379117	0.277079	0.277079	0.277079	0.277079	0.308366	0.308366	0.308366	0.308366
79	0.599146	0.599146	0.599146	0.599146	0.454727	0.454727	0.454727	0.454727	0.656293	0.656293	0.656293	0.656293	0.454122	0.454122	0.454122	0.454122	0.498884	0.498884	0.498884	0.498884	0.471428	0.471428	0.471428	0.471428	0.739082	0.739082	0.739082	0.739082	0.389907	0.389907	0.389907	0.389907	0.497103	0.497103	0.497103	0.497103	0.383781	0.383781	0.383781	0.383781	0.282921	0.282921	0.282921	0.282921	0.309969	0.309969	0.309969	0.309969
80	0.600486	0.600486	0.600486	0.600486	0.456932	0.456932	0.456932	0.456932	0.65758	0.65758	0.65758	0.65758	0.456189	0.456189	0.456189	0.456189	0.501199	0.501199	0.501199	0.501199	0.473052	0.473052	0.473052	0.473052	0.740701	0.740701	0.740701	0.740701	0.389712	0.389712	0.389712	0.389712	0.502831	0.502831	0.502831	0.502831	0.388448	0.388448	0.388448	0.388448	0.288768	0.288768	0.288768	0.288768	0.311573	0.311573	0.311573	0.311573
81	0.601831	0.601831	0.601831	0.601831	0.459146	0.459146	0.459146	0.459146	0.658877	0.658877	0.658877	0.658877	0.458258	0.458258	0.458258	0.458258	0.503513	0.503513	0.503513	0.503513	0.474673	0.474673	0.474673	0.474673	0.742323	0.742323	0.742323	0.742323	0.389514	0.389514	0.389514	0.389514	0.508559	0.508559	0.508559	0.508559	0.393114	0.393114	0.393114	0.393114	0.294608	0.294608	0.294608	0.294608	0.313182	0.313182	0.313182	0.313182
82	0.603171	0.603171	0.603171	0.603171	0.461357	0.461357	0.461357	0.461357	0.660172	0.660172	0.660172	0.660172	0.460325	0.460325	0.460325	0.460325	0.505827	0.505827	0.505827	0.505827	0.476293	0.476293	0.476293	0.476293	0.74394	0.74394	0.74394	0.74394	0.389318	0.389318	0.389318	0.389318	0.514293	0.514293	0.514293	0.514293	0.397779	0.397779	0.397779	0.397779	0.300449	0.300449	0.300449	0.300449	0.314786	0.314786	0.314786	0.314786
83	0.60451	0.60451	0.60451	0.60451	0.463565	0.463565	0.463565	0.463565	0.661461	0.661461	0.661461	0.661461	0.462392	0.462392	0.462392	0.462392	0.508141	0.508141	0.508141	0.508141	0.477916	0.477916	0.477916	0.477916	0.74556	0.74556	0.74556	0.74556	0.389123	0.389123	0.389123	0.389123	0.520025	0.520025	0.520025	0.520025	0.402434	0.402434	0.402434	0.402434	0.306289	0.306289	0.306289	0.306289	0.316386	0.316386	0.316386	0.316386
84	0.605849	0.605849	0.605849	0.605849	0.465777	0.465777	0.465777	0.465777	0.662748	0.662748	0.662748	0.662748	0.464461	0.464461	0.464461	0.464461	0.510459	0.510459	0.510459	0.510459	0.479536	0.479536	0.479536	0.479536	0.747177	0.747177	0.747177	0.747177	0.388925	0.388925	0.388925	0.388925	0.525751	0.525751	0.525751	0.525751	0.407103	0.407103	0.407103	0.407103	0.312128	0.312128	0.312128	0.312128	0.317991	0.317991	0.317991	0.317991
85	0.607192	0.607192	0.607192	0.607192	0.467988	0.467988	0.467988	0.467988	0.664045	0.664045	0.664045	0.664045	0.46653	0.46653	0.46653	0.46653	0.512774	0.512774	0.512774	0.512774	0.481156	0.481156	0.481156	0.481156	0.748797	0.748797	0.748797	0.748797	0.388728	0.388728	0.388728	0.388728	0.531484	0.531484	0.531484	0.531484	0.411768	0.411768	0.411768	0.411768	0.317976	0.317976	0.317976	0.317976	0.319596	0.319596	0.319596	0.319596
86	0.608533	0.608533	0.608533	0.608533	0.470201	0.470201	0.470201	0.470201	0.665339	0.665339	0.665339	0.665339	0.468596	0.468596	0.468596	0.468596	0.515087	0.515087	0.515087	0.515087	0.48278	0.48278	0.48278	0.48278	0.750418	0.750418	0.750418	0.750418	0.388534	0.388534	0.388534	0.388534	0.537215	0.537215	0.537215	0.537215	0.416434	0.416434	0.416434	0.416434	0.32382	0.32382	0.32382	0.32382	0.321203	0.321203	0.321203	0.321203
87	0.609874	0.609874	0.609874	0.609874	0.472409	0.472409	0.472409	0.472409	0.666628	0.666628	0.666628	0.666628	0.470664	0.470664	0.470664	0.470664	0.5174	0.5174	0.5174	0.5174	0.484399	0.484399	0.484399	0.484399	0.752032	0.752032	0.752032	0.752032	0.388337	0.388337	0.388337	0.388337	0.542949	0.542949	0.542949	0.542949	0.421096	0.421096	0.421096	0.421096	0.329662	0.329662	0.329662	0.329662	0.322808	0.322808	0.322808	0.322808
88	0.611211	0.611211	0.611211	0.611211	0.474619	0.474619	0.474619	0.474619	0.667924	0.667924	0.667924	0.667924	0.472732	0.472732	0.472732	0.472732	0.519716	0.519716	0.519716	0.519716	0.48602	0.48602	0.48602	0.48602	0.753653	0.753653	0.753653	0.753653	0.388141	0.388141	0.388141	0.388141	0.548672	0.548672	0.548672	0.548672	0.425754	0.425754	0.425754	0.425754	0.335499	0.335499	0.335499	0.335499	0.324408	0.324408	0.324408	0.324408
89	0.612557	0.612557	0.612557	0.612557	0.47683	0.47683	0.47683	0.47683	0.669214	0.669214	0.669214	0.669214	0.474804	0.474804	0.474804	0.474804	0.522033	0.522033	0.522033	0.522033	0.487642	0.487642	0.487642	0.487642	0.755273	0.755273	0.755273	0.755273	0.387944	0.387944	0.387944	0.387944	0.554406	0.554406	0.554406	0.554406	0.430421	0.430421	0.430421	0.430421	0.341348	0.341348	0.341348	0.341348	0.326014	0.326014	0.326014	0.326014
90	0.613893	0.613893	0.613893	0.613893	0.479043	0.479043	0.479043	0.479043	0.670504	0.670504	0.670504	0.670504	0.476868	0.476868	0.476868	0.476868	0.524348	0.524348	0.524348	0.524348	0.489263	0.489263	0.489263	0.489263	0.756892	0.756892	0.756892	0.756892	0.387748	0.387748	0.387748	0.387748	0.560134	0.560134	0.560134	0.560134	0.435086	0.435086	0.435086	0.435086	0.347185	0.347185	0.347185	0.347185	0.32762	0.32762	0.32762	0.32762
91	0.615236	0.615236	0.615236	0.615236	0.48125	0.48125	0.48125	0.48125	0.671801	0.671801	0.671801	0.671801	0.478937	0.478937	0.478937	0.478937	0.52666	0.52666	0.52666	0.52666	0.490886	0.490886	0.490886	0.490886	0.75851	0.75851	0.75851	0.75851	0.38755	0.38755	0.38755	0.38755	0.565867	0.565867	0.565867	0.565867	0.439752	0.439752	0.439752	0.439752	0.353032	0.353032	0.353032	0.353032	0.329225	0.329225	0.329225	0.329225
92	0.616579	0.616579	0.616579	0.616579	0.483462	0.483462	0.483462	0.483462	0.673088	0.673088	0.673088	0.673088	0.481003	0.481003	0.481003	0.481003	0.528978	0.528978	0.528978	0.528978	0.492506	0.492506	0.492506	0.492506	0.760128	0.760128	0.760128	0.760128	0.387355	0.387355	0.387355	0.387355	0.571594	0.571594	0.571594	0.571594	0.444416	0.444416	0.444416	0.444416	0.358871	0.358871	0.358871	0.358871	0.33083	0.33083	0.33083	0.33083
93	0.61792	0.61792	0.61792	0.61792	0.485674	0.485674	0.485674	0.485674	0.674384	0.674384	0.674384	0.674384	0.483074	0.483074	0.483074	0.483074	0.531289	0.531289	0.531289	0.531289	0.494124	0.494124	0.494124	0.494124	0.761747	0.761747	0.761747	0.761747	0.387157	0.387157	0.387157	0.387157	0.57733	0.57733	0.57733	0.57733	0.44909	0.44909	0.44909	0.44909	0.364717	0.364717	0.364717	0.364717	0.332437	0.332437	0.332437	0.332437
94	0.61926	0.61926	0.61926	0.61926	0.487881	0.487881	0.487881	0.487881	0.675679	0.675679	0.675679	0.675679	0.485142	0.485142	0.485142	0.485142	0.533604	0.533604	0.533604	0.533604	0.495746	0.495746	0.495746	0.495746	0.763367	0.763367	0.763367	0.763367	0.386962	0.386962	0.386962	0.386962	0.583059	0.583059	0.583059	0.583059	0.453741	0.453741	0.453741	0.453741	0.370556	0.370556	0.370556	0.370556	0.334038	0.334038	0.334038	0.334038
95	0.6206	0.6206	0.6206	0.6206	0.490093	0.490093	0.490093	0.490093	0.676964	0.676964	0.676964	0.676964	0.487211	0.487211	0.487211	0.487211	0.53592	0.53592	0.53592	0.53592	0.49737	0.49737	0.49737	0.49737	0.764987	0.764987	0.764987	0.764987	0.386764	0.386764	0.386764	0.386764	0.588782	0.588782	0.588782	0.588782	0.458406	0.458406	0.458406	0.458406	0.376397	0.376397	0.376397	0.376397	0.335642	0.335642	0.335642	0.335642
96	0.62194	0.62194	0.62194	0.62194	0.492305	0.492305	0.492305	0.492305	0.678257	0.678257	0.678257	0.678257	0.489276	0.489276	0.489276	0.489276	0.538236	0.538236	0.538236	0.538236	0.498992	0.498992	0.498992	0.498992	0.766602	0.766602	0.766602	0.766602	0.386568	0.386568	0.386568	0.386568	0.594515	0.594515	0.594515	0.594515	0.463069	0.463069	0.463069	0.463069	0.38224	0.38224	0.38224	0.38224	0.337245	0.337245	0.337245	0.337245
97	0.623283	0.623283	0.623283	0.623283	0.494517	0.494517	0.494517	0.494517	0.679556	0.679556	0.679556	0.679556	0.491348	0.491348	0.491348	0.491348	0.54055	0.54055	0.54055	0.54055	0.500611	0.500611	0.500611	0.500611	0.768222	0.768222	0.768222	0.768222	0.386373	0.386373	0.386373	0.386373	0.600252	0.600252	0.600252	0.600252	0.467732	0.467732	0.467732	0.467732	0.388088	0.388088	0.388088	0.388088	0.338855	0.338855	0.338855	0.338855
98	0.624625	0.624625	0.624625	0.624625	0.496725	0.496725	0.496725	0.496725	0.680845	0.680845	0.680845	0.680845	0.493417	0.493417	0.493417	0.493417	0.542865	0.542865	0.542865	0.542865	0.502232	0.502232	0.502232	0.502232	0.769843	0.769843	0.769843	0.769843	0.386177	0.386177	0.386177	0.386177	0.605978	0.605978	0.605978	0.605978	0.472399	0.472399	0.472399	0.472399	0.393929	0.393929	0.393929	0.393929	0.340459	0.340459	0.340459	0.340459
99	0.625964	0.625964	0.625964	0.625964	0.498933	0.498933	0.498933	0.498933	0.682134	0.682134	0.682134	0.682134	0.495478	0.495478	0.495478	0.495478	0.545178	0.545178	0.545178	0.545178	0.503853	0.503853	0.503853	0.503853	0.771459	0.771459	0.771459	0.771459	0.385981	0.385981	0.385981	0.385981	0.611711	0.611711	0.611711	0.611711	0.477061	0.477061	0.477061	0.477061	0.399768	0.399768	0.399768	0.399768	0.342058	0.342058	0.342058	0.342058
100	0.627304	0.627304	0.627304	0.627304	0.501145	0.501145	0.501145	0.501145	0.683428	0.683428	0.683428	0.683428	0.49755	0.49755	0.49755	0.49755	0.547494	0.547494	0.547494	0.547494	0.505475	0.505475	0.505475	0.505475	0.773077	0.773077	0.773077	0.773077	0.385782	0.385782	0.385782	0.385782	0.617444	0.617444	0.617444	0.617444	0.481722	0.481722	0.481722	0.481722	0.405608	0.405608	0.405608	0.405608	0.343667	0.343667	0.343667	0.343667
101	0.628644	0.628644	0.628644	0.628644	0.503355	0.503355	0.503355	0.503355	0.684721	0.684721	0.684721	0.684721	0.49962	0.49962	0.49962	0.49962	0.549812	0.549812	0.549812	0.549812	0.507095	0.507095	0.507095	0.507095	0.774701	0.774701	0.774701	0.774701	0.385588	0.385588	0.385588	0.385588	0.623168	0.623168	0.623168	0.623168	0.486392	0.486392	0.486392	0.486392	0.411453	0.411453	0.411453	0.411453	0.345271	0.345271	0.345271	0.345271
102	0.629987	0.629987	0.629987	0.629987	0.505567	0.505567	0.505567	0.505567	0.686016	0.686016	0.686016	0.686016	0.501685	0.501685	0.501685	0.501685	0.552122	0.552122	0.552122	0.552122	0.508717	0.508717	0.508717	0.508717	0.776317	0.776317	0.776317	0.776317	0.385391	0.385391	0.385391	0.385391	0.628897	0.628897	0.628897	0.628897	0.491056	0.491056	0.491056	0.491056	0.4173	0.4173	0.4173	0.4173	0.346877	0.346877	0.346877	0.346877
103	0.631329	0.631329	0.631329	0.631329	0.507776	0.507776	0.507776	0.507776	0.687308	0.687308	0.687308	0.687308	0.503755	0.503755	0.503755	0.503755	0.554438	0.554438	0.554438	0.554438	0.510336	0.510336	0.510336	0.510336	0.777937	0.777937	0.777937	0.777937	0.385194	0.385194	0.385194	0.385194	0.634631	0.634631	0.634631	0.634631	0.49572	0.49572	0.49572	0.49572	0.42314	0.42314	0.42314	0.42314	0.348482	0.348482	0.348482	0.348482
104	0.632668	0.632668	0.632668	0.632668	0.509986	0.509986	0.509986	0.509986	0.688595	0.688595	0.688595	0.688595	0.505822	0.505822	0.505822	0.505822	0.55675	0.55675	0.55675	0.55675	0.511957	0.511957	0.511957	0.511957	0.779555	0.779555	0.779555	0.779555	0.384999	0.384999	0.384999	0.384999	0.640359	0.640359	0.640359	0.640359	0.500379	0.500379	0.500379	0.500379	0.428975	0.428975	0.428975	0.428975	0.350082	0.350082	0.350082	0.350082
105	0.634008	0.634008	0.634008	0.634008	0.512198	0.512198	0.512198	0.512198	0.689888	0.689888	0.689888	0.689888	0.507889	0.507889	0.507889	0.507889	0.559067	0.559067	0.559067	0.559067	0.513582	0.513582	0.513582	0.513582	0.781173	0.781173	0.781173	0.781173	0.384802	0.384802	0.384802	0.384802	0.646092	0.646092	0.646092	0.646092	0.505044	0.505044	0.505044	0.505044	0.434822	0.434822	0.434822	0.434822	0.351687	0.351687	0.351687	0.351687
106	0.635345	0.635345	0.635345	0.635345	0.514409	0.514409	0.514409	0.514409	0.691183	0.691183	0.691183	0.691183	0.509959	0.509959	0.509959	0.509959	0.561379	0.561379	0.561379	0.561379	0.515199	0.515199	0.515199	0.515199	0.782794	0.782794	0.782794	0.782794	0.384605	0.384605	0.384605	0.384605	0.651819	0.651819	0.651819	0.651819	0.509714	0.509714	0.509714	0.509714	0.440665	0.440665	0.440665	0.440665	0.353294	0.353294	0.353294	0.353294
107	0.63669	0.63669	0.63669	0.63669	0.51662	0.51662	0.51662	0.51662	0.692475	0.692475	0.692475	0.692475	0.512025	0.512025	0.512025	0.512025	0.563698	0.563698	0.563698	0.563698	0.516823	0.516823	0.516823	0.516823	0.78441	0.78441	0.78441	0.78441	0.384409	0.384409	0.384409	0.384409	0.657555	0.657555	0.657555	0.657555	0.514366	0.514366	0.514366	0.514366	0.446506	0.446506	0.446506	0.446506	0.354898	0.354898	0.354898	0.354898
108	0.638032	0.638032	0.638032	0.638032	0.518829	0.518829	0.518829	0.518829	0.693763	0.693763	0.693763	0.693763	0.514095	0.514095	0.514095	0.514095	0.56601	0.56601	0.56601	0.56601	0.518444	0.518444	0.518444	0.518444	0.786032	0.786032	0.786032	0.786032	0.384213	0.384213	0.384213	0.384213	0.663281	0.663281	0.663281	0.663281	0.519035	0.519035	0.519035	0.519035	0.452349	0.452349	0.452349	0.452349	0.356504	0.356504	0.356504	0.356504
109	0.639369	0.639369	0.639369	0.639369	0.521038	0.521038	0.521038	0.521038	0.695057	0.695057	0.695057	0.695057	0.516162	0.516162	0.516162	0.516162	0.568324	0.568324	0.568324	0.568324	0.520064	0.520064	0.520064	0.520064	0.78765	0.78765	0.78765	0.78765	0.384017	0.384017	0.384017	0.384017	0.669009	0.669009	0.669009	0.669009	0.523695	0.523695	0.523695	0.523695	0.458186	0.458186	0.458186	0.458186	0.358104	0.358104	0.358104	0.358104
110	0.64071	0.64071	0.64071	0.64071	0.523249	0.523249	0.523249	0.523249	0.696348	0.696348	0.696348	0.696348	0.51823	0.51823	0.51823	0.51823	0.570638	0.570638	0.570638	0.570638	0.521684	0.521684	0.521684	0.521684	0.789267	0.789267	0.789267	0.789267	0.38382	0.38382	0.38382	0.38382	0.674745	0.674745	0.674745	0.674745	0.528361	0.528361	0.528361	0.528361	0.464031	0.464031	0.464031	0.464031	0.359708	0.359708	0.359708	0.359708
111	0.642053	0.642053	0.642053	0.642053	0.525463	0.525463	0.525463	0.525463	0.697638	0.697638	0.697638	0.697638	0.520301	0.520301	0.520301	0.520301	0.572954	0.572954	0.572954	0.572954	0.523304	0.523304	0.523304	0.523304	0.790886	0.790886	0.790886	0.790886	0.383624	0.383624	0.383624	0.383624	0.680476	0.680476	0.680476	0.680476	0.533029	0.533029	0.533029	0.533029	0.469873	0.469873	0.469873	0.469873	0.361313	0.361313	0.361313	0.361313
112	0.643394	0.643394	0.643394	0.643394	0.52767	0.52767	0.52767	0.52767	0.698935	0.698935	0.698935	0.698935	0.522369	0.522369	0.522369	0.522369	0.57527	0.57527	0.57527	0.57527	0.524927	0.524927	0.524927	0.524927	0.792504	0.792504	0.792504	0.792504	0.383429	0.383429	0.383429	0.383429	0.686202	0.686202	0.686202	0.686202	0.537697	0.537697	0.537697	0.537697	0.475722	0.475722	0.475722	0.475722	0.36292	0.36292	0.36292	0.36292
113	0.644738	0.644738	0.644738	0.644738	0.529883	0.529883	0.529883	0.529883	0.700226	0.700226	0.700226	0.700226	0.524435	0.524435	0.524435	0.524435	0.577582	0.577582	0.577582	0.577582	0.526548	0.526548	0.526548	0.526548	0.79412	0.79412	0.79412	0.79412	0.383231	0.383231	0.383231	0.383231	0.691929	0.691929	0.691929	0.691929	0.542361	0.542361	0.542361	0.542361	0.481565	0.481565	0.481565	0.481565	0.364526	0.364526	0.364526	0.364526
114	0.646075	0.646075	0.646075	0.646075	0.532094	0.532094	0.532094	0.532094	0.70152	0.70152	0.70152	0.70152	0.526508	0.526508	0.526508	0.526508	0.579899	0.579899	0.579899	0.579899	0.52817	0.52817	0.52817	0.52817	0.79574	0.79574	0.79574	0.79574	0.383035	0.383035	0.383035	0.383035	0.697664	0.697664	0.697664	0.697664	0.547026	0.547026	0.547026	0.547026	0.487409	0.487409	0.487409	0.487409	0.366131	0.366131	0.366131	0.366131
115	0.647417	0.647417	0.647417	0.647417	0.5343	0.5343	0.5343	0.5343	0.702811	0.702811	0.702811	0.702811	0.528572	0.528572	0.528572	0.528572	0.582214	0.582214	0.582214	0.582214	0.52979	0.52979	0.52979	0.52979	0.797361	0.797361	0.797361	0.797361	0.382838	0.382838	0.382838	0.382838	0.703395	0.703395	0.703395	0.703395	0.55169	0.55169	0.55169	0.55169	0.493247	0.493247	0.493247	0.493247	0.367732	0.367732	0.367732	0.367732
116	0.648757	0.648757	0.648757	0.648757	0.536511	0.536511	0.536511	0.536511	0.704102	0.704102	0.704102	0.704102	0.530637	0.530637	0.530637	0.530637	0.584526	0.584526	0.584526	0.584526	0.531409	0.531409	0.531409	0.531409	0.79898	0.79898	0.79898	0.79898	0.382642	0.382642	0.382642	0.382642	0.709125	0.709125	0.709125	0.709125	0.556353	0.556353	0.556353	0.556353	0.499087	0.499087	0.499087	0.499087	0.369338	0.369338	0.369338	0.369338
117	0.650098	0.650098	0.650098	0.650098	0.538724	0.538724	0.538724	0.538724	0.705397	0.705397	0.705397	0.705397	0.532711	0.532711	0.532711	0.532711	0.586843	0.586843	0.586843	0.586843	0.533032	0.533032	0.533032	0.533032	0.800596	0.800596	0.800596	0.800596	0.382444	0.382444	0.382444	0.382444	0.714855	0.714855	0.714855	0.714855	0.561006	0.561006	0.561006	0.561006	0.504924	0.504924	0.504924	0.504924	0.370943	0.370943	0.370943	0.370943
118	0.651436	0.651436	0.651436	0.651436	0.540934	0.540934	0.540934	0.540934	0.70669	0.70669	0.70669	0.70669	0.534778	0.534778	0.534778	0.534778	0.589157	0.589157	0.589157	0.589157	0.534658	0.534658	0.534658	0.534658	0.802218	0.802218	0.802218	0.802218	0.382249	0.382249	0.382249	0.382249	0.720587	0.720587	0.720587	0.720587	0.565671	0.565671	0.565671	0.565671	0.510775	0.510775	0.510775	0.510775	0.372548	0.372548	0.372548	0.372548
119	0.652783	0.652783	0.652783	0.652783	0.543146	0.543146	0.543146	0.543146	0.707981	0.707981	0.707981	0.707981	0.536845	0.536845	0.536845	0.536845	0.591469	0.591469	0.591469	0.591469	0.536275	0.536275	0.536275	0.536275	0.803833	0.803833	0.803833	0.803833	0.382051	0.382051	0.382051	0.382051	0.726319	0.726319	0.726319	0.726319	0.570338	0.570338	0.570338	0.570338	0.516617	0.516617	0.516617	0.516617	0.374154	0.374154	0.374154	0.374154
120	0.654116	0.654116	0.654116	0.654116	0.545357	0.545357	0.545357	0.545357	0.709277	0.709277	0.709277	0.709277	0.538911	0.538911	0.538911	0.538911	0.593789	0.593789	0.593789	0.593789	0.537898	0.537898	0.537898	0.537898	0.805459	0.805459	0.805459	0.805459	0.381857	0.381857	0.381857	0.381857	0.732047	0.732047	0.732047	0.732047	0.574999	0.574999	0.574999	0.574999	0.52245	0.52245	0.52245	0.52245	0.375756	0.375756	0.375756	0.375756
121	0.655462	0.655462	0.655462	0.655462	0.547564	0.547564	0.547564	0.547564	0.710567	0.710567	0.710567	0.710567	0.540981	0.540981	0.540981	0.540981	0.596101	0.596101	0.596101	0.596101	0.539519	0.539519	0.539519	0.539519	0.807076	0.807076	0.807076	0.807076	0.381659	0.381659	0.381659	0.381659	0.737774	0.737774	0.737774	0.737774	0.579665	0.579665	0.579665	0.579665	0.528298	0.528298	0.528298	0.528298	0.377361	0.377361	0.377361	0.377361
122	0.656801	0.656801	0.656801	0.656801	0.549778	0.549778	0.549778	0.549778	0.711857	0.711857	0.711857	0.711857	0.543049	0.543049	0.543049	0.543049	0.598415	0.598415	0.598415	0.598415	0.541138	0.541138	0.541138	0.541138	0.808692	0.808692	0.808692	0.808692	0.381465	0.381465	0.381465	0.381465	0.743509	0.743509	0.743509	0.743509	0.584329	0.584329	0.584329	0.584329	0.534144	0.534144	0.534144	0.534144	0.378965	0.378965	0.378965	0.378965
123	0.658141	0.658141	0.658141	0.658141	0.551986	0.551986	0.551986	0.551986	0.713148	0.713148	0.713148	0.713148	0.545116	0.545116	0.545116	0.545116	0.600728	0.600728	0.600728	0.600728	0.542764	0.542764	0.542764	0.542764	0.810311	0.810311	0.810311	0.810311	0.381269	0.381269	0.381269	0.381269	0.749242	0.749242	0.749242	0.749242	0.588994	0.588994	0.588994	0.588994	0.539984	0.539984	0.539984	0.539984	0.38057	0.38057	0.38057	0.38057
124	0.659484	0.659484	0.659484	0.659484	0.554196	0.554196	0.554196	0.554196	0.714444	0.714444	0.714444	0.714444	0.547185	0.547185	0.547185	0.547185	0.603044	0.603044	0.603044	0.603044	0.544382	0.544382	0.544382	0.544382	0.811931	0.811931	0.811931	0.811931	0.38107	0.38107	0.38107	0.38107	0.754972	0.754972	0.754972	0.754972	0.593662	0.593662	0.593662	0.593662	0.54583	0.54583	0.54583	0.54583	0.382175	0.382175	0.382175	0.382175
125	0.660823	0.660823	0.660823	0.660823	0.556407	0.556407	0.556407	0.556407	0.715733	0.715733	0.715733	0.715733	0.549254	0.549254	0.549254	0.549254	0.605358	0.605358	0.605358	0.605358	0.546001	0.546001	0.546001	0.546001	0.81355	0.81355	0.81355	0.81355	0.380876	0.380876	0.380876	0.380876	0.760703	0.760703	0.760703	0.760703	0.598325	0.598325	0.598325	0.598325	0.55167	0.55167	0.55167	0.55167	0.383776	0.383776	0.383776	0.383776
126	0.662164	0.662164	0.662164	0.662164	0.558617	0.558617	0.558617	0.558617	0.717031	0.717031	0.717031	0.717031	0.551321	0.551321	0.551321	0.551321	0.607673	0.607673	0.607673	0.607673	0.547623	0.547623	0.547623	0.547623	0.815189	0.815189	0.815189	0.815189	0.380678	0.380678	0.380678	0.380678	0.766443	0.766443	0.766443	0.766443	0.603013	0.603013	0.603013	0.603013	0.557519	0.557519	0.557519	0.557519	0.385366	0.385366	0.385366	0.385366
127	0.666353	0.666353	0.666353	0.666353	0.56219	0.56219	0.56219	0.56219	0.718873	0.718873	0.718873	0.718873	0.554335	0.554335	0.554335	0.554335	0.612182	0.612182	0.612182	0.612182	0.549497	0.549497	0.549497	0.549497	0.816861	0.816861	0.816861	0.816861	0.383425	0.383425	0.383425	0.383425	0.770267	0.770267	0.770267	0.770267	0.604772	0.604772	0.604772	0.604772	0.561781	0.561781	0.561781	0.561781	0.387034	0.387034	0.387034	0.387034
128	0.670954	0.670954	0.670954	0.670954	0.56596	0.56596	0.56596	0.56596	0.720788	0.720788	0.720788	0.720788	0.557481	0.557481	0.557481	0.557481	0.617001	0.617001	0.617001	0.617001	0.551408	0.551408	0.551408	0.551408	0.818567	0.818567	0.818567	0.818567	0.386597	0.386597	0.386597	0.386597	0.773816	0.773816	0.773816	0.773816	0.60613	0.60613	0.60613	0.60613	0.565817	0.565817	0.565817	0.565817	0.388688	0.388688	0.388688	0.388688
129	0.675553	0.675553	0.675553	0.675553	0.569728	0.569728	0.569728	0.569728	0.722706	0.722706	0.722706	0.722706	0.560632	0.560632	0.560632	0.560632	0.621819	0.621819	0.621819	0.621819	0.55332	0.55332	0.55332	0.55332	0.820268	0.820268	0.820268	0.820268	0.389762	0.389762	0.389762	0.389762	0.777369	0.777369	0.777369	0.777369	0.607486	0.607486	0.607486	0.607486	0.569864	0.569864	0.569864	0.569864	0.390343	0.390343	0.390343	0.390343
130	0.680149	0.680149	0.680149	0.680149	0.573495	0.573495	0.573495	0.573495	0.724625	0.724625	0.724625	0.724625	0.563783	0.563783	0.563783	0.563783	0.626638	0.626638	0.626638	0.626638	0.55523	0.55523	0.55523	0.55523	0.821967	0.821967	0.821967	0.821967	0.392933	0.392933	0.392933	0.392933	0.780927	0.780927	0.780927	0.780927	0.608856	0.608856	0.608856	0.608856	0.573906	0.573906	0.573906	0.573906	0.392002	0.392002	0.392002	0.392002
131	0.684745	0.684745	0.684745	0.684745	0.57726	0.57726	0.57726	0.57726	0.726543	0.726543	0.726543	0.726543	0.566928	0.566928	0.566928	0.566928	0.631455	0.631455	0.631455	0.631455	0.557139	0.557139	0.557139	0.557139	0.823673	0.823673	0.823673	0.823673	0.396104	0.396104	0.396104	0.396104	0.784478	0.784478	0.784478	0.784478	0.610215	0.610215	0.610215	0.610215	0.57795	0.57795	0.57795	0.57795	0.393654	0.393654	0.393654	0.393654
132	0.689344	0.689344	0.689344	0.689344	0.581028	0.581028	0.581028	0.581028	0.728466	0.728466	0.728466	0.728466	0.570082	0.570082	0.570082	0.570082	0.636277	0.636277	0.636277	0.636277	0.559048	0.559048	0.559048	0.559048	0.825371	0.825371	0.825371	0.825371	0.399269	0.399269	0.399269	0.399269	0.788038	0.788038	0.788038	0.788038	0.611577	0.611577	0.611577	0.611577	0.581991	0.581991	0.581991	0.581991	0.395308	0.395308	0.395308	0.395308
133	0.693939	0.693939	0.693939	0.693939	0.584793	0.584793	0.584793	0.584793	0.730382	0.730382	0.730382	0.730382	0.573226	0.573226	0.573226	0.573226	0.641091	0.641091	0.641091	0.641091	0.56096	0.56096	0.56096	0.56096	0.827074	0.827074	0.827074	0.827074	0.40244	0.40244	0.40244	0.40244	0.791596	0.791596	0.791596	0.791596	0.612938	0.612938	0.612938	0.612938	0.586033	0.586033	0.586033	0.586033	0.396963	0.396963	0.396963	0.396963
134	0.698539	0.698539	0.698539	0.698539	0.588567	0.588567	0.588567	0.588567	0.732304	0.732304	0.732304	0.732304	0.576376	0.576376	0.576376	0.576376	0.645917	0.645917	0.645917	0.645917	0.562871	0.562871	0.562871	0.562871	0.828778	0.828778	0.828778	0.828778	0.40561	0.40561	0.40561	0.40561	0.795148	0.795148	0.795148	0.795148	0.614298	0.614298	0.614298	0.614298	0.590075	0.590075	0.590075	0.590075	0.398621	0.398621	0.398621	0.398621
135	0.703136	0.703136	0.703136	0.703136	0.592331	0.592331	0.592331	0.592331	0.734224	0.734224	0.734224	0.734224	0.579523	0.579523	0.579523	0.579523	0.650736	0.650736	0.650736	0.650736	0.564781	0.564781	0.564781	0.564781	0.830482	0.830482	0.830482	0.830482	0.408776	0.408776	0.408776	0.408776	0.798699	0.798699	0.798699	0.798699	0.615664	0.615664	0.615664	0.615664	0.594118	0.594118	0.594118	0.594118	0.400276	0.400276	0.400276	0.400276
136	0.707729	0.707729	0.707729	0.707729	0.596098	0.596098	0.596098	0.596098	0.73614	0.73614	0.73614	0.73614	0.582676	0.582676	0.582676	0.582676	0.655551	0.655551	0.655551	0.655551	0.566691	0.566691	0.566691	0.566691	0.832188	0.832188	0.832188	0.832188	0.411947	0.411947	0.411947	0.411947	0.802255	0.802255	0.802255	0.802255	0.617027	0.617027	0.617027	0.617027	0.598159	0.598159	0.598159	0.598159	0.401931	0.401931	0.401931	0.401931
137	0.712326	0.712326	0.712326	0.712326	0.599864	0.599864	0.599864	0.599864	0.738063	0.738063	0.738063	0.738063	0.58582	0.58582	0.58582	0.58582	0.660374	0.660374	0.660374	0.660374	0.568599	0.568599	0.568599	0.568599	0.833887	0.833887	0.833887	0.833887	0.415112	0.415112	0.415112	0.415112	0.805811	0.805811	0.805811	0.805811	0.61839	0.61839	0.61839	0.61839	0.602207	0.602207	0.602207	0.602207	0.403586	0.403586	0.403586	0.403586
138	0.716929	0.716929	0.716929	0.716929	0.603633	0.603633	0.603633	0.603633	0.739986	0.739986	0.739986	0.739986	0.58897	0.58897	0.58897	0.58897	0.66519	0.66519	0.66519	0.66519	0.570511	0.570511	0.570511	0.570511	0.83559	0.83559	0.83559	0.83559	0.418282	0.418282	0.418282	0.418282	0.809361	0.809361	0.809361	0.809361	0.619751	0.619751	0.619751	0.619751	0.606244	0.606244	0.606244	0.606244	0.405241	0.405241	0.405241	0.405241
139	0.721524	0.721524	0.721524	0.721524	0.607399	0.607399	0.607399	0.607399	0.741901	0.741901	0.741901	0.741901	0.592118	0.592118	0.592118	0.592118	0.670008	0.670008	0.670008	0.670008	0.572421	0.572421	0.572421	0.572421	0.837293	0.837293	0.837293	0.837293	0.421455	0.421455	0.421455	0.421455	0.81292	0.81292	0.81292	0.81292	0.621115	0.621115	0.621115	0.621115	0.610289	0.610289	0.610289	0.610289	0.406896	0.406896	0.406896	0.406896
140	0.726122	0.726122	0.726122	0.726122	0.611169	0.611169	0.611169	0.611169	0.743823	0.743823	0.743823	0.743823	0.595271	0.595271	0.595271	0.595271	0.674832	0.674832	0.674832	0.674832	0.574331	0.574331	0.574331	0.574331	0.838996	0.838996	0.838996	0.838996	0.42462	0.42462	0.42462	0.42462	0.816479	0.816479	0.816479	0.816479	0.622478	0.622478	0.622478	0.622478	0.614329	0.614329	0.614329	0.614329	0.408551	0.408551	0.408551	0.408551
141	0.730717	0.730717	0.730717	0.730717	0.614935	0.614935	0.614935	0.614935	0.745741	0.745741	0.745741	0.745741	0.598418	0.598418	0.598418	0.598418	0.679645	0.679645	0.679645	0.679645	0.576241	0.576241	0.576241	0.576241	0.840694	0.840694	0.840694	0.840694	0.42779	0.42779	0.42779	0.42779	0.820034	0.820034	0.820034	0.820034	0.623833	0.623833	0.623833	0.623833	0.618374	0.618374	0.618374	0.618374	0.410207	0.410207	0.410207	0.410207
142	0.735315	0.735315	0.735315	0.735315	0.618704	0.618704	0.618704	0.618704	0.747661	0.747661	0.747661	0.747661	0.601566	0.601566	0.601566	0.601566	0.684466	0.684466	0.684466	0.684466	0.578155	0.578155	0.578155	0.578155	0.842399	0.842399	0.842399	0.842399	0.430958	0.430958	0.430958	0.430958	0.823591	0.823591	0.823591	0.823591	0.625204	0.625204	0.625204	0.625204	0.622415	0.622415	0.622415	0.622415	0.411861	0.411861	0.411861	0.411861
143	0.739914	0.739914	0.739914	0.739914	0.62247	0.62247	0.62247	0.62247	0.749576	0.749576	0.749576	0.749576	0.604713	0.604713	0.604713	0.604713	0.689283	0.689283	0.689283	0.689283	0.580062	0.580062	0.580062	0.580062	0.844103	0.844103	0.844103	0.844103	0.434126	0.434126	0.434126	0.434126	0.827143	0.827143	0.827143	0.827143	0.626568	0.626568	0.626568	0.626568	0.626456	0.626456	0.626456	0.626456	0.413517	0.413517	0.413517	0.413517
144	0.744511	0.744511	0.744511	0.744511	0.626238	0.626238	0.626238	0.626238	0.751501	0.751501	0.751501	0.751501	0.607862	0.607862	0.607862	0.607862	0.694103	0.694103	0.694103	0.694103	0.581975	0.581975	0.581975	0.581975	0.845807	0.845807	0.845807	0.845807	0.437297	0.437297	0.437297	0.437297	0.8307	0.8307	0.8307	0.8307	0.627929	0.627929	0.627929	0.627929	0.630496	0.630496	0.630496	0.630496	0.415173	0.415173	0.415173	0.415173
145	0.749107	0.749107	0.749107	0.749107	0.630003	0.630003	0.630003	0.630003	0.753418	0.753418	0.753418	0.753418	0.611011	0.611011	0.611011	0.611011	0.698922	0.698922	0.698922	0.698922	0.583882	0.583882	0.583882	0.583882	0.847507	0.847507	0.847507	0.847507	0.440465	0.440465	0.440465	0.440465	0.834255	0.834255	0.834255	0.834255	0.629292	0.629292	0.629292	0.629292	0.63454	0.63454	0.63454	0.63454	0.416827	0.416827	0.416827	0.416827
146	0.753705	0.753705	0.753705	0.753705	0.633771	0.633771	0.633771	0.633771	0.755336	0.755336	0.755336	0.755336	0.614163	0.614163	0.614163	0.614163	0.70374	0.70374	0.70374	0.70374	0.585794	0.585794	0.585794	0.585794	0.849212	0.849212	0.849212	0.849212	0.443634	0.443634	0.443634	0.443634	0.83781	0.83781	0.83781	0.83781	0.630654	0.630654	0.630654	0.630654	0.638581	0.638581	0.638581	0.638581	0.418485	0.418485	0.418485	0.418485
147	0.758303	0.758303	0.758303	0.758303	0.637539	0.637539	0.637539	0.637539	0.757258	0.757258	0.757258	0.757258	0.61731	0.61731	0.61731	0.61731	0.708562	0.708562	0.708562	0.708562	0.587703	0.587703	0.587703	0.587703	0.850913	0.850913	0.850913	0.850913	0.446805	0.446805	0.446805	0.446805	0.841364	0.841364	0.841364	0.841364	0.632014	0.632014	0.632014	0.632014	0.642628	0.642628	0.642628	0.642628	0.420138	0.420138	0.420138	0.420138
148	0.762901	0.762901	0.762901	0.762901	0.641307	0.641307	0.641307	0.641307	0.759179	0.759179	0.759179	0.759179	0.620455	0.620455	0.620455	0.620455	0.713382	0.713382	0.713382	0.713382	0.589616	0.589616	0.589616	0.589616	0.852618	0.852618	0.852618	0.852618	0.449969	0.449969	0.449969	0.449969	0.844918	0.844918	0.844918	0.844918	0.633378	0.633378	0.633378	0.633378	0.646667	0.646667	0.646667	0.646667	0.421794	0.421794	0.421794	0.421794
149	0.767496	0.767496	0.767496	0.767496	0.645077	0.645077	0.645077	0.645077	0.761093	0.761093	0.761093	0.761093	0.623606	0.623606	0.623606	0.623606	0.718199	0.718199	0.718199	0.718199	0.591528	0.591528	0.591528	0.591528	0.854317	0.854317	0.854317	0.854317	0.453143	0.453143	0.453143	0.453143	0.848476	0.848476	0.848476	0.848476	0.634739	0.634739	0.634739	0.634739	0.650711	0.650711	0.650711	0.650711	0.423449	0.423449	0.423449	0.423449
150	0.772099	0.772099	0.772099	0.772099	0.648842	0.648842	0.648842	0.648842	0.763018	0.763018	0.763018	0.763018	0.626756	0.626756	0.626756	0.626756	0.723018	0.723018	0.723018	0.723018	0.593435	0.593435	0.593435	0.593435	0.856022	0.856022	0.856022	0.856022	0.456308	0.456308	0.456308	0.456308	0.85203	0.85203	0.85203	0.85203	0.636102	0.636102	0.636102	0.636102	0.654753	0.654753	0.654753	0.654753	0.425104	0.425104	0.425104	0.425104
151	0.776692	0.776692	0.776692	0.776692	0.652612	0.652612	0.652612	0.652612	0.764935	0.764935	0.764935	0.764935	0.629903	0.629903	0.629903	0.629903	0.727839	0.727839	0.727839	0.727839	0.595348	0.595348	0.595348	0.595348	0.857725	0.857725	0.857725	0.857725	0.459478	0.459478	0.459478	0.459478	0.855587	0.855587	0.855587	0.855587	0.637468	0.637468	0.637468	0.637468	0.658798	0.658798	0.658798	0.658798	0.42676	0.42676	0.42676	0.42676
152	0.781288	0.781288	0.781288	0.781288	0.656378	0.656378	0.656378	0.656378	0.766853	0.766853	0.766853	0.766853	0.633053	0.633053	0.633053	0.633053	0.732656	0.732656	0.732656	0.732656	0.597254	0.597254	0.597254	0.597254	0.859423	0.859423	0.859423	0.859423	0.462647	0.462647	0.462647	0.462647	0.859146	0.859146	0.859146	0.859146	0.638827	0.638827	0.638827	0.638827	0.662836	0.662836	0.662836	0.662836	0.428415	0.428415	0.428415	0.428415
153	0.785887	0.785887	0.785887	0.785887	0.660144	0.660144	0.660144	0.660144	0.768777	0.768777	0.768777	0.768777	0.636202	0.636202	0.636202	0.636202	0.737478	0.737478	0.737478	0.737478	0.599166	0.599166	0.599166	0.599166	0.861125	0.861125	0.861125	0.861125	0.465815	0.465815	0.465815	0.465815	0.862697	0.862697	0.862697	0.862697	0.640194	0.640194	0.640194	0.640194	0.66688	0.66688	0.66688	0.66688	0.430071	0.430071	0.430071	0.430071
154	0.790484	0.790484	0.790484	0.790484	0.663911	0.663911	0.663911	0.663911	0.770691	0.770691	0.770691	0.770691	0.639349	0.639349	0.639349	0.639349	0.742294	0.742294	0.742294	0.742294	0.601074	0.601074	0.601074	0.601074	0.862833	0.862833	0.862833	0.862833	0.468985	0.468985	0.468985	0.468985	0.866252	0.866252	0.866252	0.866252	0.641556	0.641556	0.641556	0.641556	0.670922	0.670922	0.670922	0.670922	0.431726	0.431726	0.431726	0.431726
155	0.795078	0.795078	0.795078	0.795078	0.667678	0.667678	0.667678	0.667678	0.772614	0.772614	0.772614	0.772614	0.642497	0.642497	0.642497	0.642497	0.747113	0.747113	0.747113	0.747113	0.602989	0.602989	0.602989	0.602989	0.864535	0.864535	0.864535	0.864535	0.472155	0.472155	0.472155	0.472155	0.869809	0.869809	0.869809	0.869809	0.64292	0.64292	0.64292	0.64292	0.674969	0.674969	0.674969	0.674969	0.433379	0.433379	0.433379	0.433379
156	0.799679	0.799679	0.799679	0.799679	0.671445	0.671445	0.671445	0.671445	0.774533	0.774533	0.774533	0.774533	0.645648	0.645648	0.645648	0.645648	0.751935	0.751935	0.751935	0.751935	0.604898	0.604898	0.604898	0.604898	0.866239	0.866239	0.866239	0.866239	0.47532	0.47532	0.47532	0.47532	0.873365	0.873365	0.873365	0.873365	0.64428	0.64428	0.64428	0.64428	0.67901	0.67901	0.67901	0.67901	0.435037	0.435037	0.435037	0.435037
157	0.804275	0.804275	0.804275	0.804275	0.675214	0.675214	0.675214	0.675214	0.776449	0.776449	0.776449	0.776449	0.648798	0.648798	0.648798	0.648798	0.75675	0.75675	0.75675	0.75675	0.606806	0.606806	0.606806	0.606806	0.867941	0.867941	0.867941	0.867941	0.47849	0.47849	0.47849	0.47849	0.87691	0.87691	0.87691	0.87691	0.64564	0.64564	0.64564	0.64564	0.683052	0.683052	0.683052	0.683052	0.436692	0.436692	0.436692	0.436692
158	0.808872	0.808872	0.808872	0.808872	0.678981	0.678981	0.678981	0.678981	0.778371	0.778371	0.778371	0.778371	0.651945	0.651945	0.651945	0.651945	0.761574	0.761574	0.761574	0.761574	0.608722	0.608722	0.608722	0.608722	0.869644	0.869644	0.869644	0.869644	0.481656	0.481656	0.481656	0.481656	0.880477	0.880477	0.880477	0.880477	0.647003	0.647003	0.647003	0.647003	0.687095	0.687095	0.687095	0.687095	0.438346	0.438346	0.438346	0.438346
159	0.81347	0.81347	0.81347	0.81347	0.682747	0.682747	0.682747	0.682747	0.780292	0.780292	0.780292	0.780292	0.655093	0.655093	0.655093	0.655093	0.766389	0.766389	0.766389	0.766389	0.61063	0.61063	0.61063	0.61063	0.871346	0.871346	0.871346	0.871346	0.484828	0.484828	0.484828	0.484828	0.884031	0.884031	0.884031	0.884031	0.648369	0.648369	0.648369	0.648369	0.691131	0.691131	0.691131	0.691131	0.440001	0.440001	0.440001	0.440001
160	0.81807	0.81807	0.81807	0.81807	0.686514	0.686514	0.686514	0.686514	0.782208	0.782208	0.782208	0.782208	0.658241	0.658241	0.658241	0.658241	0.771206	0.771206	0.771206	0.771206	0.61254	0.61254	0.61254	0.61254	0.873047	0.873047	0.873047	0.873047	0.488001	0.488001	0.488001	0.488001	0.887591	0.887591	0.887591	0.887591	0.649729	0.649729	0.649729	0.649729	0.695175	0.695175	0.695175	0.695175	0.441656	0.441656	0.441656	0.441656
161	0.822665	0.822665	0.822665	0.822665	0.690284	0.690284	0.690284	0.690284	0.784129	0.784129	0.784129	0.784129	0.661396	0.661396	0.661396	0.661396	0.776026	0.776026	0.776026	0.776026	0.614451	0.614451	0.614451	0.614451	0.874749	0.874749	0.874749	0.874749	0.491168	0.491168	0.491168	0.491168	0.891142	0.891142	0.891142	0.891142	0.651096	0.651096	0.651096	0.651096	0.699219	0.699219	0.699219	0.699219	0.443312	0.443312	0.443312	0.443312
162	0.827262	0.827262	0.827262	0.827262	0.694049	0.694049	0.694049	0.694049	0.786049	0.786049	0.786049	0.786049	0.664539	0.664539	0.664539	0.664539	0.780853	0.780853	0.780853	0.780853	0.61636	0.61636	0.61636	0.61636	0.876454	0.876454	0.876454	0.876454	0.494335	0.494335	0.494335	0.494335	0.894693	0.894693	0.894693	0.894693	0.652452	0.652452	0.652452	0.652452	0.703262	0.703262	0.703262	0.703262	0.444968	0.444968	0.444968	0.444968
163	0.831854	0.831854	0.831854	0.831854	0.697818	0.697818	0.697818	0.697818	0.787965	0.787965	0.787965	0.787965	0.667686	0.667686	0.667686	0.667686	0.785667	0.785667	0.785667	0.785667	0.618269	0.618269	0.618269	0.618269	0.878152	0.878152	0.878152	0.878152	0.497506	0.497506	0.497506	0.497506	0.898253	0.898253	0.898253	0.898253	0.653814	0.653814	0.653814	0.653814	0.707307	0.707307	0.707307	0.707307	0.446624	0.446624	0.446624	0.446624
164	0.83646	0.83646	0.83646	0.83646	0.701585	0.701585	0.701585	0.701585	0.789888	0.789888	0.789888	0.789888	0.670836	0.670836	0.670836	0.670836	0.790484	0.790484	0.790484	0.790484	0.620181	0.620181	0.620181	0.620181	0.879856	0.879856	0.879856	0.879856	0.500672	0.500672	0.500672	0.500672	0.901807	0.901807	0.901807	0.901807	0.655179	0.655179	0.655179	0.655179	0.711345	0.711345	0.711345	0.711345	0.448277	0.448277	0.448277	0.448277
165	0.841056	0.841056	0.841056	0.841056	0.705351	0.705351	0.705351	0.705351	0.791806	0.791806	0.791806	0.791806	0.673986	0.673986	0.673986	0.673986	0.795307	0.795307	0.795307	0.795307	0.622091	0.622091	0.622091	0.622091	0.881558	0.881558	0.881558	0.881558	0.503843	0.503843	0.503843	0.503843	0.905364	0.905364	0.905364	0.905364	0.65654	0.65654	0.65654	0.65654	0.715384	0.715384	0.715384	0.715384	0.449932	0.449932	0.449932	0.449932
166	0.845652	0.845652	0.845652	0.845652	0.709123	0.709123	0.709123	0.709123	0.793723	0.793723	0.793723	0.793723	0.677131	0.677131	0.677131	0.677131	0.800126	0.800126	0.800126	0.800126	0.624004	0.624004	0.624004	0.624004	0.883263	0.883263	0.883263	0.883263	0.507011	0.507011	0.507011	0.507011	0.908914	0.908914	0.908914	0.908914	0.657911	0.657911	0.657911	0.657911	0.71943	0.71943	0.71943	0.71943	0.451586	0.451586	0.451586	0.451586
167	0.850245	0.850245	0.850245	0.850245	0.712889	0.712889	0.712889	0.712889	0.795649	0.795649	0.795649	0.795649	0.680284	0.680284	0.680284	0.680284	0.804942	0.804942	0.804942	0.804942	0.625915	0.625915	0.625915	0.625915	0.884963	0.884963	0.884963	0.884963	0.510182	0.510182	0.510182	0.510182	0.912475	0.912475	0.912475	0.912475	0.659273	0.659273	0.659273	0.659273	0.723473	0.723473	0.723473	0.723473	0.453247	0.453247	0.453247	0.453247
168	0.854846	0.854846	0.854846	0.854846	0.716654	0.716654	0.716654	0.716654	0.797563	0.797563	0.797563	0.797563	0.683435	0.683435	0.683435	0.683435	0.809763	0.809763	0.809763	0.809763	0.627822	0.627822	0.627822	0.627822	0.886667	0.886667	0.886667	0.886667	0.51335	0.51335	0.51335	0.51335	0.916028	0.916028	0.916028	0.916028	0.660628	0.660628	0.660628	0.660628	0.727517	0.727517	0.727517	0.727517	0.4549	0.4549	0.4549	0.4549
169	0.859445	0.859445	0.859445	0.859445	0.720424	0.720424	0.720424	0.720424	0.799485	0.799485	0.799485	0.799485	0.686582	0.686582	0.686582	0.686582	0.814578	0.814578	0.814578	0.814578	0.629729	0.629729	0.629729	0.629729	0.888368	0.888368	0.888368	0.888368	0.516514	0.516514	0.516514	0.516514	0.919589	0.919589	0.919589	0.919589	0.661996	0.661996	0.661996	0.661996	0.731557	0.731557	0.731557	0.731557	0.456555	0.456555	0.456555	0.456555
170	0.864041	0.864041	0.864041	0.864041	0.724189	0.724189	0.724189	0.724189	0.8014	0.8014	0.8014	0.8014	0.68973	0.68973	0.68973	0.68973	0.819398	0.819398	0.819398	0.819398	0.631644	0.631644	0.631644	0.631644	0.890074	0.890074	0.890074	0.890074	0.519687	0.519687	0.519687	0.519687	0.923144	0.923144	0.923144	0.923144	0.663358	0.663358	0.663358	0.663358	0.7356	0.7356	0.7356	0.7356	0.45821	0.45821	0.45821	0.45821
171	0.868642	0.868642	0.868642	0.868642	0.727956	0.727956	0.727956	0.727956	0.80332	0.80332	0.80332	0.80332	0.692877	0.692877	0.692877	0.692877	0.82422	0.82422	0.82422	0.82422	0.633558	0.633558	0.633558	0.633558	0.891776	0.891776	0.891776	0.891776	0.52286	0.52286	0.52286	0.52286	0.926699	0.926699	0.926699	0.926699	0.664725	0.664725	0.664725	0.664725	0.739641	0.739641	0.739641	0.739641	0.459866	0.459866	0.459866	0.459866
172	0.873242	0.873242	0.873242	0.873242	0.731727	0.731727	0.731727	0.731727	0.805242	0.805242	0.805242	0.805242	0.69603	0.69603	0.69603	0.69603	0.829039	0.829039	0.829039	0.829039	0.635463	0.635463	0.635463	0.635463	0.893478	0.893478	0.893478	0.893478	0.526025	0.526025	0.526025	0.526025	0.930251	0.930251	0.930251	0.930251	0.666083	0.666083	0.666083	0.666083	0.743686	0.743686	0.743686	0.743686	0.461521	0.461521	0.461521	0.461521
173	0.877832	0.877832	0.877832	0.877832	0.735493	0.735493	0.735493	0.735493	0.807166	0.807166	0.807166	0.807166	0.699176	0.699176	0.699176	0.699176	0.833857	0.833857	0.833857	0.833857	0.637375	0.637375	0.637375	0.637375	0.895183	0.895183	0.895183	0.895183	0.529192	0.529192	0.529192	0.529192	0.933809	0.933809	0.933809	0.933809	0.667448	0.667448	0.667448	0.667448	0.747729	0.747729	0.747729	0.747729	0.463177	0.463177	0.463177	0.463177
174	0.882425	0.882425	0.882425	0.882425	0.739259	0.739259	0.739259	0.739259	0.809084	0.809084	0.809084	0.809084	0.702326	0.702326	0.702326	0.702326	0.838675	0.838675	0.838675	0.838675	0.639282	0.639282	0.639282	0.639282	0.896885	0.896885	0.896885	0.896885	0.53236	0.53236	0.53236	0.53236	0.937374	0.937374	0.937374	0.937374	0.668804	0.668804	0.668804	0.668804	0.751779	0.751779	0.751779	0.751779	0.464832	0.464832	0.464832	0.464832
175	0.887024	0.887024	0.887024	0.887024	0.743028	0.743028	0.743028	0.743028	0.811	0.811	0.811	0.811	0.705478	0.705478	0.705478	0.705478	0.843495	0.843495	0.843495	0.843495	0.641196	0.641196	0.641196	0.641196	0.89859	0.89859	0.89859	0.89859	0.535531	0.535531	0.535531	0.535531	0.940871	0.940871	0.940871	0.940871	0.670174	0.670174	0.670174	0.670174	0.755812	0.755812	0.755812	0.755812	0.466488	0.466488	0.466488	0.466488
176	0.891628	0.891628	0.891628	0.891628	0.746797	0.746797	0.746797	0.746797	0.812941	0.812941	0.812941	0.812941	0.708629	0.708629	0.708629	0.708629	0.848317	0.848317	0.848317	0.848317	0.643107	0.643107	0.643107	0.643107	0.900318	0.900318	0.900318	0.900318	0.5387	0.5387	0.5387	0.5387	0.944804	0.944804	0.944804	0.944804	0.671557	0.671557	0.671557	0.671557	0.759853	0.759853	0.759853	0.759853	0.468145	0.468145	0.468145	0.468145
177	0.89353	0.89353	0.89353	0.89353	0.748082	0.748082	0.748082	0.748082	0.814076	0.814076	0.814076	0.814076	0.710395	0.710395	0.710395	0.710395	0.850625	0.850625	0.850625	0.850625	0.646031	0.646031	0.646031	0.646031	0.900266	0.900266	0.900266	0.900266	0.54086	0.54086	0.54086	0.54086	0.944944	0.944944	0.944944	0.944944	0.672966	0.672966	0.672966	0.672966	0.762638	0.762638	0.762638	0.762638	0.467907	0.467907	0.467907	0.467907
178	0.893737	0.893737	0.893737	0.893737	0.747868	0.747868	0.747868	0.747868	0.814748	0.814748	0.814748	0.814748	0.711319	0.711319	0.711319	0.711319	0.85141	0.85141	0.85141	0.85141	0.649552	0.649552	0.649552	0.649552	0.899182	0.899182	0.899182	0.899182	0.542415	0.542415	0.542415	0.542415	0.942888	0.942888	0.942888	0.942888	0.674385	0.674385	0.674385	0.674385	0.764597	0.764597	0.764597	0.764597	0.466522	0.466522	0.466522	0.466522
179	0.893961	0.893961	0.893961	0.893961	0.747651	0.747651	0.747651	0.747651	0.815422	0.815422	0.815422	0.815422	0.71225	0.71225	0.71225	0.71225	0.852201	0.852201	0.852201	0.852201	0.653084	0.653084	0.653084	0.653084	0.8981	0.8981	0.8981	0.8981	0.543967	0.543967	0.543967	0.543967	0.941048	0.941048	0.941048	0.941048	0.675821	0.675821	0.675821	0.675821	0.766563	0.766563	0.766563	0.766563	0.465141	0.465141	0.465141	0.465141
180	0.894181	0.894181	0.894181	0.894181	0.747443	0.747443	0.747443	0.747443	0.8161	0.8161	0.8161	0.8161	0.71318	0.71318	0.71318	0.71318	0.852987	0.852987	0.852987	0.852987	0.656614	0.656614	0.656614	0.656614	0.897021	0.897021	0.897021	0.897021	0.545518	0.545518	0.545518	0.545518	0.93923	0.93923	0.93923	0.93923	0.677252	0.677252	0.677252	0.677252	0.768535	0.768535	0.768535	0.768535	0.463763	0.463763	0.463763	0.463763
181	0.894414	0.894414	0.894414	0.894414	0.747228	0.747228	0.747228	0.747228	0.816777	0.816777	0.816777	0.816777	0.714112	0.714112	0.714112	0.714112	0.853774	0.853774	0.853774	0.853774	0.660142	0.660142	0.660142	0.660142	0.895935	0.895935	0.895935	0.895935	0.547074	0.547074	0.547074	0.547074	0.937404	0.937404	0.937404	0.937404	0.67869	0.67869	0.67869	0.67869	0.77051	0.77051	0.77051	0.77051	0.462383	0.462383	0.462383	0.462383
182	0.894648	0.894648	0.894648	0.894648	0.747019	0.747019	0.747019	0.747019	0.817458	0.817458	0.817458	0.817458	0.715041	0.715041	0.715041	0.715041	0.854568	0.854568	0.854568	0.854568	0.663669	0.663669	0.663669	0.663669	0.894852	0.894852	0.894852	0.894852	0.548627	0.548627	0.548627	0.548627	0.935583	0.935583	0.935583	0.935583	0.680127	0.680127	0.680127	0.680127	0.772481	0.772481	0.772481	0.772481	0.461002	0.461002	0.461002	0.461002
183	0.894876	0.894876	0.894876	0.894876	0.746807	0.746807	0.746807	0.746807	0.818128	0.818128	0.818128	0.818128	0.71597	0.71597	0.71597	0.71597	0.855357	0.855357	0.855357	0.855357	0.667202	0.667202	0.667202	0.667202	0.893774	0.893774	0.893774	0.893774	0.550183	0.550183	0.550183	0.550183	0.93376	0.93376	0.93376	0.93376	0.681566	0.681566	0.681566	0.681566	0.774461	0.774461	0.774461	0.774461	0.459621	0.459621	0.459621	0.459621
184	0.895107	0.895107	0.895107	0.895107	0.746597	0.746597	0.746597	0.746597	0.818811	0.818811	0.818811	0.818811	0.716904	0.716904	0.716904	0.716904	0.856145	0.856145	0.856145	0.856145	0.67073	0.67073	0.67073	0.67073	0.892694	0.892694	0.892694	0.892694	0.551734	0.551734	0.551734	0.551734	0.931941	0.931941	0.931941	0.931941	0.683003	0.683003	0.683003	0.683003	0.776434	0.776434	0.776434	0.776434	0.458242	0.458242	0.458242	0.458242
185	0.895332	0.895332	0.895332	0.895332	0.746384	0.746384	0.746384	0.746384	0.819494	0.819494	0.819494	0.819494	0.717832	0.717832	0.717832	0.717832	0.856938	0.856938	0.856938	0.856938	0.674256	0.674256	0.674256	0.674256	0.891619	0.891619	0.891619	0.891619	0.553288	0.553288	0.553288	0.553288	0.930114	0.930114	0.930114	0.930114	0.684437	0.684437	0.684437	0.684437	0.778409	0.778409	0.778409	0.778409	0.456859	0.456859	0.456859	0.456859
186	0.89556	0.89556	0.89556	0.89556	0.74617	0.74617	0.74617	0.74617	0.820163	0.820163	0.820163	0.820163	0.718762	0.718762	0.718762	0.718762	0.857724	0.857724	0.857724	0.857724	0.677785	0.677785	0.677785	0.677785	0.890537	0.890537	0.890537	0.890537	0.554841	0.554841	0.554841	0.554841	0.928301	0.928301	0.928301	0.928301	0.685878	0.685878	0.685878	0.685878	0.780381	0.780381	0.780381	0.780381	0.455484	0.455484	0.455484	0.455484
187	0.895792	0.895792	0.895792	0.895792	0.745959	0.745959	0.745959	0.745959	0.820839	0.820839	0.820839	0.820839	0.719696	0.719696	0.719696	0.719696	0.858516	0.858516	0.858516	0.858516	0.681316	0.681316	0.681316	0.681316	0.889457	0.889457	0.889457	0.889457	0.556396	0.556396	0.556396	0.556396	0.926481	0.926481	0.926481	0.926481	0.68731	0.68731	0.68731	0.68731	0.782362	0.782362	0.782362	0.782362	0.454105	0.454105	0.454105	0.454105
188	0.896021	0.896021	0.896021	0.896021	0.745747	0.745747	0.745747	0.745747	0.821524	0.821524	0.821524	0.821524	0.720624	0.720624	0.720624	0.720624	0.859307	0.859307	0.859307	0.859307	0.684843	0.684843	0.684843	0.684843	0.888375	0.888375	0.888375	0.888375	0.557949	0.557949	0.557949	0.557949	0.924664	0.924664	0.924664	0.924664	0.688752	0.688752	0.688752	0.688752	0.784334	0.784334	0.784334	0.784334	0.452722	0.452722	0.452722	0.452722
189	0.896253	0.896253	0.896253	0.896253	0.745535	0.745535	0.745535	0.745535	0.822204	0.822204	0.822204	0.822204	0.721553	0.721553	0.721553	0.721553	0.860096	0.860096	0.860096	0.860096	0.688371	0.688371	0.688371	0.688371	0.887296	0.887296	0.887296	0.887296	0.559503	0.559503	0.559503	0.559503	0.922842	0.922842	0.922842	0.922842	0.690185	0.690185	0.690185	0.690185	0.786307	0.786307	0.786307	0.786307	0.451343	0.451343	0.451343	0.451343
190	0.89648	0.89648	0.89648	0.89648	0.745325	0.745325	0.745325	0.745325	0.822878	0.822878	0.822878	0.822878	0.722489	0.722489	0.722489	0.722489	0.860884	0.860884	0.860884	0.860884	0.691903	0.691903	0.691903	0.691903	0.886215	0.886215	0.886215	0.886215	0.561055	0.561055	0.561055	0.561055	0.921026	0.921026	0.921026	0.921026	0.691625	0.691625	0.691625	0.691625	0.788283	0.788283	0.788283	0.788283	0.449963	0.449963	0.449963	0.449963
191	0.896717	0.896717	0.896717	0.896717	0.745109	0.745109	0.745109	0.745109	0.823556	0.823556	0.823556	0.823556	0.723419	0.723419	0.723419	0.723419	0.861679	0.861679	0.861679	0.861679	0.695431	0.695431	0.695431	0.695431	0.885136	0.885136	0.885136	0.885136	0.562613	0.562613	0.562613	0.562613	0.919204	0.919204	0.919204	0.919204	0.693062	0.693062	0.693062	0.693062	0.790255	0.790255	0.790255	0.790255	0.448582	0.448582	0.448582	0.448582
192	0.896942	0.896942	0.896942	0.896942	0.744895	0.744895	0.744895	0.744895	0.824234	0.824234	0.824234	0.824234	0.724346	0.724346	0.724346	0.724346	0.862465	0.862465	0.862465	0.862465	0.698961	0.698961	0.698961	0.698961	0.884063	0.884063	0.884063	0.884063	0.564166	0.564166	0.564166	0.564166	0.917379	0.917379	0.917379	0.917379	0.694493	0.694493	0.694493	0.694493	0.792233	0.792233	0.792233	0.792233	0.447205	0.447205	0.447205	0.447205
193	0.897173	0.897173	0.897173	0.897173	0.744689	0.744689	0.744689	0.744689	0.824911	0.824911	0.824911	0.824911	0.725278	0.725278	0.725278	0.725278	0.863256	0.863256	0.863256	0.863256	0.702484	0.702484	0.702484	0.702484	0.88298	0.88298	0.88298	0.88298	0.565719	0.565719	0.565719	0.565719	0.915569	0.915569	0.915569	0.915569	0.695931	0.695931	0.695931	0.695931	0.794208	0.794208	0.794208	0.794208	0.445823	0.445823	0.445823	0.445823
194	0.897401	0.897401	0.897401	0.897401	0.744474	0.744474	0.744474	0.744474	0.825587	0.825587	0.825587	0.825587	0.726213	0.726213	0.726213	0.726213	0.864048	0.864048	0.864048	0.864048	0.706015	0.706015	0.706015	0.706015	0.881902	0.881902	0.881902	0.881902	0.567272	0.567272	0.567272	0.567272	0.913747	0.913747	0.913747	0.913747	0.697369	0.697369	0.697369	0.697369	0.796183	0.796183	0.796183	0.796183	0.444441	0.444441	0.444441	0.444441
195	0.897627	0.897627	0.897627	0.897627	0.744267	0.744267	0.744267	0.744267	0.826265	0.826265	0.826265	0.826265	0.72714	0.72714	0.72714	0.72714	0.864838	0.864838	0.864838	0.864838	0.709544	0.709544	0.709544	0.709544	0.880824	0.880824	0.880824	0.880824	0.568825	0.568825	0.568825	0.568825	0.911923	0.911923	0.911923	0.911923	0.698806	0.698806	0.698806	0.698806	0.798152	0.798152	0.798152	0.798152	0.443064	0.443064	0.443064	0.443064
196	0.897865	0.897865	0.897865	0.897865	0.744054	0.744054	0.744054	0.744054	0.826944	0.826944	0.826944	0.826944	0.728074	0.728074	0.728074	0.728074	0.865626	0.865626	0.865626	0.865626	0.713072	0.713072	0.713072	0.713072	0.879744	0.879744	0.879744	0.879744	0.570381	0.570381	0.570381	0.570381	0.910108	0.910108	0.910108	0.910108	0.700245	0.700245	0.700245	0.700245	0.80013	0.80013	0.80013	0.80013	0.441683	0.441683	0.441683	0.441683
197	0.898093	0.898093	0.898093	0.898093	0.743838	0.743838	0.743838	0.743838	0.827622	0.827622	0.827622	0.827622	0.729005	0.729005	0.729005	0.729005	0.866413	0.866413	0.866413	0.866413	0.716604	0.716604	0.716604	0.716604	0.878661	0.878661	0.878661	0.878661	0.571933	0.571933	0.571933	0.571933	0.90828	0.90828	0.90828	0.90828	0.701676	0.701676	0.701676	0.701676	0.802102	0.802102	0.802102	0.802102	0.440304	0.440304	0.440304	0.440304
198	0.898318	0.898318	0.898318	0.898318	0.743629	0.743629	0.743629	0.743629	0.828303	0.828303	0.828303	0.828303	0.729933	0.729933	0.729933	0.729933	0.867206	0.867206	0.867206	0.867206	0.720132	0.720132	0.720132	0.720132	0.877587	0.877587	0.877587	0.877587	0.573488	0.573488	0.573488	0.573488	0.906469	0.906469	0.906469	0.906469	0.703113	0.703113	0.703113	0.703113	0.804082	0.804082	0.804082	0.804082	0.438926	0.438926	0.438926	0.438926
199	0.898551	0.898551	0.898551	0.898551	0.743418	0.743418	0.743418	0.743418	0.828976	0.828976	0.828976	0.828976	0.73087	0.73087	0.73087	0.73087	0.867996	0.867996	0.867996	0.867996	0.723659	0.723659	0.723659	0.723659	0.8765	0.8765	0.8765	0.8765	0.575039	0.575039	0.575039	0.575039	0.904652	0.904652	0.904652	0.904652	0.704555	0.704555	0.704555	0.704555	0.806055	0.806055	0.806055	0.806055	0.437544	0.437544	0.437544	0.437544
200	0.898778	0.898778	0.898778	0.898778	0.743202	0.743202	0.743202	0.743202	0.829653	0.829653	0.829653	0.829653	0.731796	0.731796	0.731796	0.731796	0.86879	0.86879	0.86879	0.86879	0.727189	0.727189	0.727189	0.727189	0.875425	0.875425	0.875425	0.875425	0.576596	0.576596	0.576596	0.576596	0.902822	0.902822	0.902822	0.902822	0.705993	0.705993	0.705993	0.705993	0.808034	0.808034	0.808034	0.808034	0.436163	0.436163	0.436163	0.436163
201	0.899006	0.899006	0.899006	0.899006	0.742997	0.742997	0.742997	0.742997	0.830333	0.830333	0.830333	0.830333	0.732727	0.732727	0.732727	0.732727	0.869578	0.869578	0.869578	0.869578	0.730714	0.730714	0.730714	0.730714	0.874342	0.874342	0.874342	0.874342	0.578144	0.578144	0.578144	0.578144	0.901002	0.901002	0.901002	0.901002	0.707433	0.707433	0.707433	0.707433	0.810005	0.810005	0.810005	0.810005	0.434783	0.434783	0.434783	0.434783
202	0.899234	0.899234	0.899234	0.899234	0.742777	0.742777	0.742777	0.742777	0.831008	0.831008	0.831008	0.831008	0.733659	0.733659	0.733659	0.733659	0.870369	0.870369	0.870369	0.870369	0.734248	0.734248	0.734248	0.734248	0.873264	0.873264	0.873264	0.873264	0.579701	0.579701	0.579701	0.579701	0.899184	0.899184	0.899184	0.899184	0.708868	0.708868	0.708868	0.708868	0.811985	0.811985	0.811985	0.811985	0.433405	0.433405	0.433405	0.433405
203	0.89947	0.89947	0.89947	0.89947	0.74257	0.74257	0.74257	0.74257	0.83169	0.83169	0.83169	0.83169	0.734588	0.734588	0.734588	0.734588	0.871156	0.871156	0.871156	0.871156	0.737777	0.737777	0.737777	0.737777	0.872183	0.872183	0.872183	0.872183	0.581254	0.581254	0.581254	0.581254	0.897368	0.897368	0.897368	0.897368	0.710302	0.710302	0.710302	0.710302	0.813958	0.813958	0.813958	0.813958	0.432026	0.432026	0.432026	0.432026
204	0.899697	0.899697	0.899697	0.899697	0.74236	0.74236	0.74236	0.74236	0.832368	0.832368	0.832368	0.832368	0.735524	0.735524	0.735524	0.735524	0.871948	0.871948	0.871948	0.871948	0.741301	0.741301	0.741301	0.741301	0.871106	0.871106	0.871106	0.871106	0.582807	0.582807	0.582807	0.582807	0.895554	0.895554	0.895554	0.895554	0.711739	0.711739	0.711739	0.711739	0.81593	0.81593	0.81593	0.81593	0.430645	0.430645	0.430645	0.430645
205	0.899929	0.899929	0.899929	0.899929	0.742147	0.742147	0.742147	0.742147	0.833046	0.833046	0.833046	0.833046	0.736453	0.736453	0.736453	0.736453	0.872742	0.872742	0.872742	0.872742	0.744832	0.744832	0.744832	0.744832	0.870026	0.870026	0.870026	0.870026	0.584362	0.584362	0.584362	0.584362	0.893725	0.893725	0.893725	0.893725	0.713174	0.713174	0.713174	0.713174	0.817912	0.817912	0.817912	0.817912	0.429264	0.429264	0.429264	0.429264
206	0.900158	0.900158	0.900158	0.900158	0.74193	0.74193	0.74193	0.74193	0.833723	0.833723	0.833723	0.833723	0.737383	0.737383	0.737383	0.737383	0.873528	0.873528	0.873528	0.873528	0.748362	0.748362	0.748362	0.748362	0.868945	0.868945	0.868945	0.868945	0.585917	0.585917	0.585917	0.585917	0.891911	0.891911	0.891911	0.891911	0.714612	0.714612	0.714612	0.714612	0.819886	0.819886	0.819886	0.819886	0.427885	0.427885	0.427885	0.427885
207	0.90039	0.90039	0.90039	0.90039	0.741722	0.741722	0.741722	0.741722	0.834398	0.834398	0.834398	0.834398	0.738314	0.738314	0.738314	0.738314	0.874318	0.874318	0.874318	0.874318	0.751891	0.751891	0.751891	0.751891	0.867868	0.867868	0.867868	0.867868	0.58747	0.58747	0.58747	0.58747	0.890094	0.890094	0.890094	0.890094	0.716047	0.716047	0.716047	0.716047	0.821855	0.821855	0.821855	0.821855	0.426505	0.426505	0.426505	0.426505
208	0.900612	0.900612	0.900612	0.900612	0.741509	0.741509	0.741509	0.741509	0.835082	0.835082	0.835082	0.835082	0.739243	0.739243	0.739243	0.739243	0.875108	0.875108	0.875108	0.875108	0.755419	0.755419	0.755419	0.755419	0.86679	0.86679	0.86679	0.86679	0.589023	0.589023	0.589023	0.589023	0.888267	0.888267	0.888267	0.888267	0.717488	0.717488	0.717488	0.717488	0.823828	0.823828	0.823828	0.823828	0.425125	0.425125	0.425125	0.425125
209	0.900851	0.900851	0.900851	0.900851	0.741299	0.741299	0.741299	0.741299	0.835762	0.835762	0.835762	0.835762	0.740174	0.740174	0.740174	0.740174	0.875896	0.875896	0.875896	0.875896	0.758946	0.758946	0.758946	0.758946	0.865709	0.865709	0.865709	0.865709	0.590576	0.590576	0.590576	0.590576	0.886453	0.886453	0.886453	0.886453	0.718926	0.718926	0.718926	0.718926	0.825803	0.825803	0.825803	0.825803	0.423748	0.423748	0.423748	0.423748
210	0.901075	0.901075	0.901075	0.901075	0.741086	0.741086	0.741086	0.741086	0.836437	0.836437	0.836437	0.836437	0.741109	0.741109	0.741109	0.741109	0.876688	0.876688	0.876688	0.876688	0.762477	0.762477	0.762477	0.762477	0.864628	0.864628	0.864628	0.864628	0.59213	0.59213	0.59213	0.59213	0.884621	0.884621	0.884621	0.884621	0.72036	0.72036	0.72036	0.72036	0.827779	0.827779	0.827779	0.827779	0.422365	0.422365	0.422365	0.422365
211	0.901309	0.901309	0.901309	0.901309	0.740873	0.740873	0.740873	0.740873	0.837112	0.837112	0.837112	0.837112	0.742037	0.742037	0.742037	0.742037	0.877477	0.877477	0.877477	0.877477	0.766009	0.766009	0.766009	0.766009	0.863549	0.863549	0.863549	0.863549	0.593686	0.593686	0.593686	0.593686	0.882817	0.882817	0.882817	0.882817	0.7218	0.7218	0.7218	0.7218	0.829761	0.829761	0.829761	0.829761	0.420987	0.420987	0.420987	0.420987
212	0.901538	0.901538	0.901538	0.901538	0.740664	0.740664	0.740664	0.740664	0.837793	0.837793	0.837793	0.837793	0.742973	0.742973	0.742973	0.742973	0.87826	0.87826	0.87826	0.87826	0.769535	0.769535	0.769535	0.769535	0.862469	0.862469	0.862469	0.862469	0.59524	0.59524	0.59524	0.59524	0.880991	0.880991	0.880991	0.880991	0.723237	0.723237	0.723237	0.723237	0.831731	0.831731	0.831731	0.831731	0.419609	0.419609	0.419609	0.419609
213	0.901765	0.901765	0.901765	0.901765	0.740453	0.740453	0.740453	0.740453	0.838467	0.838467	0.838467	0.838467	0.7439	0.7439	0.7439	0.7439	0.879056	0.879056	0.879056	0.879056	0.773065	0.773065	0.773065	0.773065	0.861387	0.861387	0.861387	0.861387	0.596791	0.596791	0.596791	0.596791	0.879176	0.879176	0.879176	0.879176	0.724673	0.724673	0.724673	0.724673	0.833711	0.833711	0.833711	0.833711	0.418228	0.418228	0.418228	0.418228
214	0.901998	0.901998	0.901998	0.901998	0.740238	0.740238	0.740238	0.740238	0.839148	0.839148	0.839148	0.839148	0.74483	0.74483	0.74483	0.74483	0.879847	0.879847	0.879847	0.879847	0.776591	0.776591	0.776591	0.776591	0.860314	0.860314	0.860314	0.860314	0.598342	0.598342	0.598342	0.598342	0.877354	0.877354	0.877354	0.877354	0.726104	0.726104	0.726104	0.726104	0.835681	0.835681	0.835681	0.835681	0.416847	0.416847	0.416847	0.416847
215	0.902223	0.902223	0.902223	0.902223	0.740027	0.740027	0.740027	0.740027	0.839826	0.839826	0.839826	0.839826	0.745762	0.745762	0.745762	0.745762	0.880639	0.880639	0.880639	0.880639	0.780124	0.780124	0.780124	0.780124	0.859232	0.859232	0.859232	0.859232	0.5999	0.5999	0.5999	0.5999	0.875533	0.875533	0.875533	0.875533	0.727543	0.727543	0.727543	0.727543	0.837656	0.837656	0.837656	0.837656	0.415467	0.415467	0.415467	0.415467
216	0.90246	0.90246	0.90246	0.90246	0.739821	0.739821	0.739821	0.739821	0.840501	0.840501	0.840501	0.840501	0.746692	0.746692	0.746692	0.746692	0.881429	0.881429	0.881429	0.881429	0.78365	0.78365	0.78365	0.78365	0.858155	0.858155	0.858155	0.858155	0.601453	0.601453	0.601453	0.601453	0.873715	0.873715	0.873715	0.873715	0.728981	0.728981	0.728981	0.728981	0.83963	0.83963	0.83963	0.83963	0.414086	0.414086	0.414086	0.414086
217	0.902688	0.902688	0.902688	0.902688	0.739603	0.739603	0.739603	0.739603	0.841179	0.841179	0.841179	0.841179	0.747622	0.747622	0.747622	0.747622	0.882223	0.882223	0.882223	0.882223	0.787179	0.787179	0.787179	0.787179	0.857071	0.857071	0.857071	0.857071	0.603003	0.603003	0.603003	0.603003	0.871902	0.871902	0.871902	0.871902	0.730419	0.730419	0.730419	0.730419	0.841606	0.841606	0.841606	0.841606	0.412709	0.412709	0.412709	0.412709
218	0.902918	0.902918	0.902918	0.902918	0.739394	0.739394	0.739394	0.739394	0.841856	0.841856	0.841856	0.841856	0.748556	0.748556	0.748556	0.748556	0.883009	0.883009	0.883009	0.883009	0.790706	0.790706	0.790706	0.790706	0.855991	0.855991	0.855991	0.855991	0.604559	0.604559	0.604559	0.604559	0.87008	0.87008	0.87008	0.87008	0.731859	0.731859	0.731859	0.731859	0.843585	0.843585	0.843585	0.843585	0.411327	0.411327	0.411327	0.411327
219	0.90315	0.90315	0.90315	0.90315	0.739179	0.739179	0.739179	0.739179	0.842536	0.842536	0.842536	0.842536	0.749486	0.749486	0.749486	0.749486	0.8838	0.8838	0.8838	0.8838	0.794235	0.794235	0.794235	0.794235	0.854915	0.854915	0.854915	0.854915	0.606113	0.606113	0.606113	0.606113	0.868258	0.868258	0.868258	0.868258	0.733298	0.733298	0.733298	0.733298	0.845555	0.845555	0.845555	0.845555	0.409948	0.409948	0.409948	0.409948
220	0.903376	0.903376	0.903376	0.903376	0.738972	0.738972	0.738972	0.738972	0.84321	0.84321	0.84321	0.84321	0.750416	0.750416	0.750416	0.750416	0.88459	0.88459	0.88459	0.88459	0.797766	0.797766	0.797766	0.797766	0.853838	0.853838	0.853838	0.853838	0.607667	0.607667	0.607667	0.607667	0.866442	0.866442	0.866442	0.866442	0.73473	0.73473	0.73473	0.73473	0.847534	0.847534	0.847534	0.847534	0.40857	0.40857	0.40857	0.40857
221	0.903606	0.903606	0.903606	0.903606	0.738755	0.738755	0.738755	0.738755	0.843891	0.843891	0.843891	0.843891	0.751351	0.751351	0.751351	0.751351	0.885383	0.885383	0.885383	0.885383	0.801296	0.801296	0.801296	0.801296	0.852751	0.852751	0.852751	0.852751	0.60922	0.60922	0.60922	0.60922	0.864623	0.864623	0.864623	0.864623	0.736172	0.736172	0.736172	0.736172	0.84951	0.84951	0.84951	0.84951	0.40719	0.40719	0.40719	0.40719
222	0.903837	0.903837	0.903837	0.903837	0.738547	0.738547	0.738547	0.738547	0.844568	0.844568	0.844568	0.844568	0.752278	0.752278	0.752278	0.752278	0.886168	0.886168	0.886168	0.886168	0.804821	0.804821	0.804821	0.804821	0.851673	0.851673	0.851673	0.851673	0.610775	0.610775	0.610775	0.610775	0.862802	0.862802	0.862802	0.862802	0.737609	0.737609	0.737609	0.737609	0.851489	0.851489	0.851489	0.851489	0.405809	0.405809	0.405809	0.405809
223	0.904071	0.904071	0.904071	0.904071	0.738335	0.738335	0.738335	0.738335	0.845248	0.845248	0.845248	0.845248	0.753209	0.753209	0.753209	0.753209	0.886962	0.886962	0.886962	0.886962	0.808345	0.808345	0.808345	0.808345	0.850597	0.850597	0.850597	0.850597	0.612329	0.612329	0.612329	0.612329	0.860984	0.860984	0.860984	0.860984	0.739047	0.739047	0.739047	0.739047	0.853457	0.853457	0.853457	0.853457	0.40443	0.40443	0.40443	0.40443
224	0.904299	0.904299	0.904299	0.904299	0.738124	0.738124	0.738124	0.738124	0.845927	0.845927	0.845927	0.845927	0.754142	0.754142	0.754142	0.754142	0.887754	0.887754	0.887754	0.887754	0.811879	0.811879	0.811879	0.811879	0.849518	0.849518	0.849518	0.849518	0.613884	0.613884	0.613884	0.613884	0.859176	0.859176	0.859176	0.859176	0.740481	0.740481	0.740481	0.740481	0.855436	0.855436	0.855436	0.855436	0.403049	0.403049	0.403049	0.403049
225	0.904538	0.904538	0.904538	0.904538	0.737917	0.737917	0.737917	0.737917	0.846607	0.846607	0.846607	0.846607	0.755074	0.755074	0.755074	0.755074	0.88854	0.88854	0.88854	0.88854	0.815408	0.815408	0.815408	0.815408	0.848437	0.848437	0.848437	0.848437	0.615437	0.615437	0.615437	0.615437	0.857365	0.857365	0.857365	0.857365	0.741924	0.741924	0.741924	0.741924	0.857427	0.857427	0.857427	0.857427	0.401672	0.401672	0.401672	0.401672
226	0.904805	0.904805	0.904805	0.904805	0.737708	0.737708	0.737708	0.737708	0.847294	0.847294	0.847294	0.847294	0.756012	0.756012	0.756012	0.756012	0.889349	0.889349	0.889349	0.889349	0.818939	0.818939	0.818939	0.818939	0.847363	0.847363	0.847363	0.847363	0.616993	0.616993	0.616993	0.616993	0.85556	0.85556	0.85556	0.85556	0.743374	0.743374	0.743374	0.743374	0.859542	0.859542	0.859542	0.859542	0.400292	0.400292	0.400292	0.400292
227	0.903649	0.903649	0.903649	0.903649	0.73551	0.73551	0.73551	0.73551	0.846585	0.846585	0.846585	0.846585	0.754979	0.754979	0.754979	0.754979	0.887803	0.887803	0.887803	0.887803	0.819111	0.819111	0.819111	0.819111	0.844587	0.844587	0.844587	0.844587	0.617265	0.617265	0.617265	0.617265	0.853864	0.853864	0.853864	0.853864	0.742499	0.742499	0.742499	0.742499	0.858772	0.858772	0.858772	0.858772	0.398484	0.398484	0.398484	0.398484
228	0.90019	0.90019	0.90019	0.90019	0.730023	0.730023	0.730023	0.730023	0.84351	0.84351	0.84351	0.84351	0.750682	0.750682	0.750682	0.750682	0.882435	0.882435	0.882435	0.882435	0.813694	0.813694	0.813694	0.813694	0.838989	0.838989	0.838989	0.838989	0.615392	0.615392	0.615392	0.615392	0.852348	0.852348	0.852348	0.852348	0.737939	0.737939	0.737939	0.737939	0.853854	0.853854	0.853854	0.853854	0.395973	0.395973	0.395973	0.395973
229	0.896773	0.896773	0.896773	0.896773	0.724538	0.724538	0.724538	0.724538	0.840463	0.840463	0.840463	0.840463	0.74639	0.74639	0.74639	0.74639	0.877072	0.877072	0.877072	0.877072	0.808272	0.808272	0.808272	0.808272	0.833395	0.833395	0.833395	0.833395	0.613524	0.613524	0.613524	0.613524	0.850866	0.850866	0.850866	0.850866	0.73335	0.73335	0.73335	0.73335	0.848905	0.848905	0.848905	0.848905	0.39346	0.39346	0.39346	0.39346
230	0.893348	0.893348	0.893348	0.893348	0.719051	0.719051	0.719051	0.719051	0.837402	0.837402	0.837402	0.837402	0.742098	0.742098	0.742098	0.742098	0.8717	0.8717	0.8717	0.8717	0.802856	0.802856	0.802856	0.802856	0.827806	0.827806	0.827806	0.827806	0.611656	0.611656	0.611656	0.611656	0.849374	0.849374	0.849374	0.849374	0.728761	0.728761	0.728761	0.728761	0.843979	0.843979	0.843979	0.843979	0.390948	0.390948	0.390948	0.390948
231	0.889926	0.889926	0.889926	0.889926	0.713564	0.713564	0.713564	0.713564	0.834353	0.834353	0.834353	0.834353	0.737804	0.737804	0.737804	0.737804	0.866331	0.866331	0.866331	0.866331	0.797438	0.797438	0.797438	0.797438	0.822213	0.822213	0.822213	0.822213	0.609785	0.609785	0.609785	0.609785	0.847886	0.847886	0.847886	0.847886	0.724173	0.724173	0.724173	0.724173	0.839048	0.839048	0.839048	0.839048	0.388436	0.388436	0.388436	0.388436
232	0.886505	0.886505	0.886505	0.886505	0.708077	0.708077	0.708077	0.708077	0.831302	0.831302	0.831302	0.831302	0.733513	0.733513	0.733513	0.733513	0.86096	0.86096	0.86096	0.86096	0.792016	0.792016	0.792016	0.792016	0.816614	0.816614	0.816614	0.816614	0.607917	0.607917	0.607917	0.607917	0.846406	0.846406	0.846406	0.846406	0.719582	0.719582	0.719582	0.719582	0.83412	0.83412	0.83412	0.83412	0.385925	0.385925	0.385925	0.385925
233	0.883087	0.883087	0.883087	0.883087	0.702586	0.702586	0.702586	0.702586	0.82825	0.82825	0.82825	0.82825	0.729219	0.729219	0.729219	0.729219	0.855587	0.855587	0.855587	0.855587	0.786603	0.786603	0.786603	0.786603	0.811026	0.811026	0.811026	0.811026	0.606049	0.606049	0.606049	0.606049	0.844921	0.844921	0.844921	0.844921	0.714994	0.714994	0.714994	0.714994	0.829182	0.829182	0.829182	0.829182	0.383411	0.383411	0.383411	0.383411
234	0.879661	0.879661	0.879661	0.879661	0.697098	0.697098	0.697098	0.697098	0.825201	0.825201	0.825201	0.825201	0.724929	0.724929	0.724929	0.724929	0.85022	0.85022	0.85022	0.85022	0.781188	0.781188	0.781188	0.781188	0.805429	0.805429	0.805429	0.805429	0.604181	0.604181	0.604181	0.604181	0.843442	0.843442	0.843442	0.843442	0.710409	0.710409	0.710409	0.710409	0.824247	0.824247	0.824247	0.824247	0.380899	0.380899	0.380899	0.380899
235	0.876237	0.876237	0.876237	0.876237	0.691613	0.691613	0.691613	0.691613	0.822151	0.822151	0.822151	0.822151	0.720637	0.720637	0.720637	0.720637	0.844853	0.844853	0.844853	0.844853	0.775764	0.775764	0.775764	0.775764	0.799841	0.799841	0.799841	0.799841	0.60231	0.60231	0.60231	0.60231	0.841953	0.841953	0.841953	0.841953	0.705816	0.705816	0.705816	0.705816	0.819322	0.819322	0.819322	0.819322	0.378387	0.378387	0.378387	0.378387
236	0.872816	0.872816	0.872816	0.872816	0.68613	0.68613	0.68613	0.68613	0.81909	0.81909	0.81909	0.81909	0.716344	0.716344	0.716344	0.716344	0.83948	0.83948	0.83948	0.83948	0.770348	0.770348	0.770348	0.770348	0.794246	0.794246	0.794246	0.794246	0.600444	0.600444	0.600444	0.600444	0.840474	0.840474	0.840474	0.840474	0.701229	0.701229	0.701229	0.701229	0.8144	0.8144	0.8144	0.8144	0.375876	0.375876	0.375876	0.375876
237	0.869389	0.869389	0.869389	0.869389	0.680641	0.680641	0.680641	0.680641	0.81604	0.81604	0.81604	0.81604	0.712055	0.712055	0.712055	0.712055	0.834108	0.834108	0.834108	0.834108	0.764929	0.764929	0.764929	0.764929	0.788652	0.788652	0.788652	0.788652	0.598575	0.598575	0.598575	0.598575	0.838987	0.838987	0.838987	0.838987	0.696637	0.696637	0.696637	0.696637	0.80947	0.80947	0.80947	0.80947	0.373362	0.373362	0.373362	0.373362
238	0.865975	0.865975	0.865975	0.865975	0.675153	0.675153	0.675153	0.675153	0.81299	0.81299	0.81299	0.81299	0.707761	0.707761	0.707761	0.707761	0.828742	0.828742	0.828742	0.828742	0.759509	0.759509	0.759509	0.759509	0.783066	0.783066	0.783066	0.783066	0.596707	0.596707	0.596707	0.596707	0.837497	0.837497	0.837497	0.837497	0.692049	0.692049	0.692049	0.692049	0.804535	0.804535	0.804535	0.804535	0.370851	0.370851	0.370851	0.370851
239	0.862552	0.862552	0.862552	0.862552	0.669663	0.669663	0.669663	0.669663	0.809935	0.809935	0.809935	0.809935	0.70347	0.70347	0.70347	0.70347	0.82337	0.82337	0.82337	0.82337	0.754095	0.754095	0.754095	0.754095	0.77747	0.77747	0.77747	0.77747	0.594837	0.594837	0.594837	0.594837	0.836021	0.836021	0.836021	0.836021	0.687462	0.687462	0.687462	0.687462	0.799607	0.799607	0.799607	0.799607	0.36834	0.36834	0.36834	0.36834
240	0.859129	0.859129	0.859129	0.859129	0.664178	0.664178	0.664178	0.664178	0.806885	0.806885	0.806885	0.806885	0.699178	0.699178	0.699178	0.699178	0.818001	0.818001	0.818001	0.818001	0.748672	0.748672	0.748672	0.748672	0.771875	0.771875	0.771875	0.771875	0.592972	0.592972	0.592972	0.592972	0.834542	0.834542	0.834542	0.834542	0.682874	0.682874	0.682874	0.682874	0.794684	0.794684	0.794684	0.794684	0.365828	0.365828	0.365828	0.365828
241	0.855708	0.855708	0.855708	0.855708	0.658693	0.658693	0.658693	0.658693	0.803836	0.803836	0.803836	0.803836	0.694884	0.694884	0.694884	0.694884	0.812632	0.812632	0.812632	0.812632	0.743257	0.743257	0.743257	0.743257	0.766284	0.766284	0.766284	0.766284	0.591098	0.591098	0.591098	0.591098	0.833054	0.833054	0.833054	0.833054	0.678285	0.678285	0.678285	0.678285	0.789743	0.789743	0.789743	0.789743	0.363315	0.363315	0.363315	0.363315
242	0.852286	0.852286	0.852286	0.852286	0.653209	0.653209	0.653209	0.653209	0.800783	0.800783	0.800783	0.800783	0.690593	0.690593	0.690593	0.690593	0.807263	0.807263	0.807263	0.807263	0.737844	0.737844	0.737844	0.737844	0.760692	0.760692	0.760692	0.760692	0.589232	0.589232	0.589232	0.589232	0.831569	0.831569	0.831569	0.831569	0.673692	0.673692	0.673692	0.673692	0.784814	0.784814	0.784814	0.784814	0.360802	0.360802	0.360802	0.360802
243	0.848863	0.848863	0.848863	0.848863	0.647721	0.647721	0.647721	0.647721	0.79773	0.79773	0.79773	0.79773	0.686302	0.686302	0.686302	0.686302	0.801888	0.801888	0.801888	0.801888	0.732421	0.732421	0.732421	0.732421	0.755099	0.755099	0.755099	0.755099	0.587364	0.587364	0.587364	0.587364	0.830092	0.830092	0.830092	0.830092	0.669101	0.669101	0.669101	0.669101	0.779891	0.779891	0.779891	0.779891	0.358288	0.358288	0.358288	0.358288
244	0.845442	0.845442	0.845442	0.845442	0.642234	0.642234	0.642234	0.642234	0.794677	0.794677	0.794677	0.794677	0.682008	0.682008	0.682008	0.682008	0.796521	0.796521	0.796521	0.796521	0.727006	0.727006	0.727006	0.727006	0.749509	0.749509	0.749509	0.749509	0.585495	0.585495	0.585495	0.585495	0.828598	0.828598	0.828598	0.828598	0.664512	0.664512	0.664512	0.664512	0.77496	0.77496	0.77496	0.77496	0.355778	0.355778	0.355778	0.355778
245	0.842017	0.842017	0.842017	0.842017	0.636744	0.636744	0.636744	0.636744	0.791629	0.791629	0.791629	0.791629	0.677715	0.677715	0.677715	0.677715	0.791152	0.791152	0.791152	0.791152	0.721589	0.721589	0.721589	0.721589	0.743912	0.743912	0.743912	0.743912	0.583626	0.583626	0.583626	0.583626	0.827126	0.827126	0.827126	0.827126	0.659924	0.659924	0.659924	0.659924	0.770028	0.770028	0.770028	0.770028	0.353265	0.353265	0.353265	0.353265
246	0.838597	0.838597	0.838597	0.838597	0.631261	0.631261	0.631261	0.631261	0.788574	0.788574	0.788574	0.788574	0.673424	0.673424	0.673424	0.673424	0.785781	0.785781	0.785781	0.785781	0.716167	0.716167	0.716167	0.716167	0.738325	0.738325	0.738325	0.738325	0.581758	0.581758	0.581758	0.581758	0.825637	0.825637	0.825637	0.825637	0.655343	0.655343	0.655343	0.655343	0.765097	0.765097	0.765097	0.765097	0.350754	0.350754	0.350754	0.350754
247	0.835171	0.835171	0.835171	0.835171	0.625777	0.625777	0.625777	0.625777	0.785529	0.785529	0.785529	0.785529	0.669133	0.669133	0.669133	0.669133	0.780411	0.780411	0.780411	0.780411	0.710745	0.710745	0.710745	0.710745	0.732725	0.732725	0.732725	0.732725	0.579891	0.579891	0.579891	0.579891	0.824151	0.824151	0.824151	0.824151	0.650749	0.650749	0.650749	0.650749	0.760167	0.760167	0.760167	0.760167	0.348243	0.348243	0.348243	0.348243
248	0.831752	0.831752	0.831752	0.831752	0.620287	0.620287	0.620287	0.620287	0.782468	0.782468	0.782468	0.782468	0.664837	0.664837	0.664837	0.664837	0.775042	0.775042	0.775042	0.775042	0.705329	0.705329	0.705329	0.705329	0.727138	0.727138	0.727138	0.727138	0.57802	0.57802	0.57802	0.57802	0.82267	0.82267	0.82267	0.82267	0.646156	0.646156	0.646156	0.646156	0.755242	0.755242	0.755242	0.755242	0.345728	0.345728	0.345728	0.345728
249	0.82833	0.82833	0.82833	0.82833	0.614799	0.614799	0.614799	0.614799	0.77942	0.77942	0.77942	0.77942	0.660548	0.660548	0.660548	0.660548	0.76967	0.76967	0.76967	0.76967	0.699912	0.699912	0.699912	0.699912	0.72154	0.72154	0.72154	0.72154	0.576152	0.576152	0.576152	0.576152	0.82119	0.82119	0.82119	0.82119	0.641573	0.641573	0.641573	0.641573	0.750309	0.750309	0.750309	0.750309	0.34322	0.34322	0.34322	0.34322
250	0.824911	0.824911	0.824911	0.824911	0.609312	0.609312	0.609312	0.609312	0.776369	0.776369	0.776369	0.776369	0.656258	0.656258	0.656258	0.656258	0.7643	0.7643	0.7643	0.7643	0.694494	0.694494	0.694494	0.694494	0.715952	0.715952	0.715952	0.715952	0.574279	0.574279	0.574279	0.574279	0.819699	0.819699	0.819699	0.819699	0.63698	0.63698	0.63698	0.63698	0.745382	0.745382	0.745382	0.745382	0.340703	0.340703	0.340703	0.340703
251	0.821486	0.821486	0.821486	0.821486	0.603825	0.603825	0.603825	0.603825	0.773318	0.773318	0.773318	0.773318	0.651966	0.651966	0.651966	0.651966	0.758931	0.758931	0.758931	0.758931	0.689079	0.689079	0.689079	0.689079	0.710358	0.710358	0.710358	0.710358	0.572413	0.572413	0.572413	0.572413	0.818218	0.818218	0.818218	0.818218	0.63239	0.63239	0.63239	0.63239	0.740444	0.740444	0.740444	0.740444	0.338192	0.338192	0.338192	0.338192
252	0.818069	0.818069	0.818069	0.818069	0.598337	0.598337	0.598337	0.598337	0.770263	0.770263	0.770263	0.770263	0.647672	0.647672	0.647672	0.647672	0.753562	0.753562	0.753562	0.753562	0.683657	0.683657	0.683657	0.683657	0.704765	0.704765	0.704765	0.704765	0.570544	0.570544	0.570544	0.570544	0.816736	0.816736	0.816736	0.816736	0.627806	0.627806	0.627806	0.627806	0.735517	0.735517	0.735517	0.735517	0.335679	0.335679	0.335679	0.335679
253	0.814642	0.814642	0.814642	0.814642	0.592853	0.592853	0.592853	0.592853	0.767215	0.767215	0.767215	0.767215	0.643382	0.643382	0.643382	0.643382	0.748188	0.748188	0.748188	0.748188	0.678246	0.678246	0.678246	0.678246	0.699174	0.699174	0.699174	0.699174	0.568674	0.568674	0.568674	0.568674	0.815257	0.815257	0.815257	0.815257	0.623215	0.623215	0.623215	0.623215	0.73059	0.73059	0.73059	0.73059	0.333168	0.333168	0.333168	0.333168
254	0.811218	0.811218	0.811218	0.811218	0.587365	0.587365	0.587365	0.587365	0.764159	0.764159	0.764159	0.764159	0.639089	0.639089	0.639089	0.639089	0.742822	0.742822	0.742822	0.742822	0.67282	0.67282	0.67282	0.67282	0.693577	0.693577	0.693577	0.693577	0.566811	0.566811	0.566811	0.566811	0.813772	0.813772	0.813772	0.813772	0.618629	0.618629	0.618629	0.618629	0.725659	0.725659	0.725659	0.725659	0.330656	0.330656	0.330656	0.330656
255	0.807796	0.807796	0.807796	0.807796	0.581881	0.581881	0.581881	0.581881	0.761112	0.761112	0.761112	0.761112	0.634799	0.634799	0.634799	0.634799	0.737452	0.737452	0.737452	0.737452	0.667405	0.667405	0.667405	0.667405	0.687983	0.687983	0.687983	0.687983	0.56494	0.56494	0.56494	0.56494	0.812285	0.812285	0.812285	0.812285	0.61404	0.61404	0.61404	0.61404	0.72073	0.72073	0.72073	0.72073	0.328145	0.328145	0.328145	0.328145
256	0.804375	0.804375	0.804375	0.804375	0.576391	0.576391	0.576391	0.576391	0.758059	0.758059	0.758059	0.758059	0.630505	0.630505	0.630505	0.630505	0.732079	0.732079	0.732079	0.732079	0.661985	0.661985	0.661985	0.661985	0.682392	0.682392	0.682392	0.682392	0.56307	0.56307	0.56307	0.56307	0.810806	0.810806	0.810806	0.810806	0.609448	0.609448	0.609448	0.609448	0.7158	0.7158	0.7158	0.7158	0.325632	0.325632	0.325632	0.325632
257	0.800956	0.800956	0.800956	0.800956	0.570907	0.570907	0.570907	0.570907	0.755007	0.755007	0.755007	0.755007	0.626211	0.626211	0.626211	0.626211	0.726713	0.726713	0.726713	0.726713	0.656571	0.656571	0.656571	0.656571	0.676802	0.676802	0.676802	0.676802	0.561204	0.561204	0.561204	0.561204	0.809315	0.809315	0.809315	0.809315	0.604864	0.604864	0.604864	0.604864	0.710872	0.710872	0.710872	0.710872	0.32312	0.32312	0.32312	0.32312
258	0.797533	0.797533	0.797533	0.797533	0.565418	0.565418	0.565418	0.565418	0.751954	0.751954	0.751954	0.751954	0.62192	0.62192	0.62192	0.62192	0.721343	0.721343	0.721343	0.721343	0.65115	0.65115	0.65115	0.65115	0.671211	0.671211	0.671211	0.671211	0.559335	0.559335	0.559335	0.559335	0.807835	0.807835	0.807835	0.807835	0.600271	0.600271	0.600271	0.600271	0.705933	0.705933	0.705933	0.705933	0.320608	0.320608	0.320608	0.320608
259	0.794112	0.794112	0.794112	0.794112	0.559933	0.559933	0.559933	0.559933	0.7489	0.7489	0.7489	0.7489	0.617629	0.617629	0.617629	0.617629	0.715974	0.715974	0.715974	0.715974	0.645734	0.645734	0.645734	0.645734	0.665616	0.665616	0.665616	0.665616	0.557469	0.557469	0.557469	0.557469	0.806353	0.806353	0.806353	0.806353	0.595686	0.595686	0.595686	0.595686	0.701006	0.701006	0.701006	0.701006	0.318097	0.318097	0.318097	0.318097
260	0.79069	0.79069	0.79069	0.79069	0.554446	0.554446	0.554446	0.554446	0.745854	0.745854	0.745854	0.745854	0.613335	0.613335	0.613335	0.613335	0.710605	0.710605	0.710605	0.710605	0.640313	0.640313	0.640313	0.640313	0.660025	0.660025	0.660025	0.660025	0.555598	0.555598	0.555598	0.555598	0.804875	0.804875	0.804875	0.804875	0.591095	0.591095	0.591095	0.591095	0.696079	0.696079	0.696079	0.696079	0.315584	0.315584	0.315584	0.315584
261	0.787267	0.787267	0.787267	0.787267	0.548958	0.548958	0.548958	0.548958	0.7428	0.7428	0.7428	0.7428	0.609044	0.609044	0.609044	0.609044	0.70523	0.70523	0.70523	0.70523	0.634898	0.634898	0.634898	0.634898	0.654431	0.654431	0.654431	0.654431	0.553731	0.553731	0.553731	0.553731	0.803387	0.803387	0.803387	0.803387	0.586508	0.586508	0.586508	0.586508	0.691153	0.691153	0.691153	0.691153	0.313071	0.313071	0.313071	0.313071
262	0.783844	0.783844	0.783844	0.783844	0.543471	0.543471	0.543471	0.543471	0.739749	0.739749	0.739749	0.739749	0.604751	0.604751	0.604751	0.604751	0.699864	0.699864	0.699864	0.699864	0.629477	0.629477	0.629477	0.629477	0.648838	0.648838	0.648838	0.648838	0.551863	0.551863	0.551863	0.551863	0.801901	0.801901	0.801901	0.801901	0.581922	0.581922	0.581922	0.581922	0.686218	0.686218	0.686218	0.686218	0.310557	0.310557	0.310557	0.310557
263	0.780417	0.780417	0.780417	0.780417	0.537984	0.537984	0.537984	0.537984	0.736692	0.736692	0.736692	0.736692	0.60046	0.60046	0.60046	0.60046	0.694493	0.694493	0.694493	0.694493	0.624063	0.624063	0.624063	0.624063	0.643242	0.643242	0.643242	0.643242	0.549992	0.549992	0.549992	0.549992	0.80042	0.80042	0.80042	0.80042	0.577321	0.577321	0.577321	0.577321	0.681291	0.681291	0.681291	0.681291	0.308048	0.308048	0.308048	0.308048
264	0.777003	0.777003	0.777003	0.777003	0.5325	0.5325	0.5325	0.5325	0.733642	0.733642	0.733642	0.733642	0.596168	0.596168	0.596168	0.596168	0.689122	0.689122	0.689122	0.689122	0.618645	0.618645	0.618645	0.618645	0.637649	0.637649	0.637649	0.637649	0.548123	0.548123	0.548123	0.548123	0.798938	0.798938	0.798938	0.798938	0.572738	0.572738	0.572738	0.572738	0.676362	0.676362	0.676362	0.676362	0.305536	0.305536	0.305536	0.305536
265	0.773577	0.773577	0.773577	0.773577	0.527014	0.527014	0.527014	0.527014	0.730592	0.730592	0.730592	0.730592	0.591875	0.591875	0.591875	0.591875	0.683747	0.683747	0.683747	0.683747	0.613223	0.613223	0.613223	0.613223	0.632059	0.632059	0.632059	0.632059	0.546254	0.546254	0.546254	0.546254	0.797451	0.797451	0.797451	0.797451	0.56815	0.56815	0.56815	0.56815	0.67143	0.67143	0.67143	0.67143	0.303023	0.303023	0.303023	0.303023
266	0.770156	0.770156	0.770156	0.770156	0.521525	0.521525	0.521525	0.521525	0.727537	0.727537	0.727537	0.727537	0.587585	0.587585	0.587585	0.587585	0.678382	0.678382	0.678382	0.678382	0.607806	0.607806	0.607806	0.607806	0.626464	0.626464	0.626464	0.626464	0.544386	0.544386	0.544386	0.544386	0.795967	0.795967	0.795967	0.795967	0.56356	0.56356	0.56356	0.56356	0.666498	0.666498	0.666498	0.666498	0.300512	0.300512	0.300512	0.300512
267	0.766738	0.766738	0.766738	0.766738	0.516039	0.516039	0.516039	0.516039	0.72449	0.72449	0.72449	0.72449	0.583293	0.583293	0.583293	0.583293	0.673012	0.673012	0.673012	0.673012	0.602389	0.602389	0.602389	0.602389	0.620874	0.620874	0.620874	0.620874	0.542515	0.542515	0.542515	0.542515	0.79449	0.79449	0.79449	0.79449	0.55897	0.55897	0.55897	0.55897	0.661565	0.661565	0.661565	0.661565	0.297998	0.297998	0.297998	0.297998
268	0.763311	0.763311	0.763311	0.763311	0.510551	0.510551	0.510551	0.510551	0.721435	0.721435	0.721435	0.721435	0.579001	0.579001	0.579001	0.579001	0.667643	0.667643	0.667643	0.667643	0.596971	0.596971	0.596971	0.596971	0.61528	0.61528	0.61528	0.61528	0.540647	0.540647	0.540647	0.540647	0.793005	0.793005	0.793005	0.793005	0.55438	0.55438	0.55438	0.55438	0.656647	0.656647	0.656647	0.656647	0.295485	0.295485	0.295485	0.295485
269	0.759893	0.759893	0.759893	0.759893	0.505068	0.505068	0.505068	0.505068	0.718384	0.718384	0.718384	0.718384	0.574709	0.574709	0.574709	0.574709	0.662273	0.662273	0.662273	0.662273	0.591549	0.591549	0.591549	0.591549	0.609689	0.609689	0.609689	0.609689	0.538781	0.538781	0.538781	0.538781	0.791526	0.791526	0.791526	0.791526	0.549789	0.549789	0.549789	0.549789	0.651711	0.651711	0.651711	0.651711	0.292973	0.292973	0.292973	0.292973
270	0.75647	0.75647	0.75647	0.75647	0.49958	0.49958	0.49958	0.49958	0.715335	0.715335	0.715335	0.715335	0.570416	0.570416	0.570416	0.570416	0.656902	0.656902	0.656902	0.656902	0.586137	0.586137	0.586137	0.586137	0.604093	0.604093	0.604093	0.604093	0.536913	0.536913	0.536913	0.536913	0.790033	0.790033	0.790033	0.790033	0.545203	0.545203	0.545203	0.545203	0.646781	0.646781	0.646781	0.646781	0.290464	0.290464	0.290464	0.290464
271	0.753048	0.753048	0.753048	0.753048	0.49409	0.49409	0.49409	0.49409	0.712281	0.712281	0.712281	0.712281	0.566125	0.566125	0.566125	0.566125	0.651533	0.651533	0.651533	0.651533	0.580715	0.580715	0.580715	0.580715	0.598501	0.598501	0.598501	0.598501	0.535043	0.535043	0.535043	0.535043	0.788554	0.788554	0.788554	0.788554	0.540615	0.540615	0.540615	0.540615	0.641855	0.641855	0.641855	0.641855	0.287949	0.287949	0.287949	0.287949
272	0.749625	0.749625	0.749625	0.749625	0.488605	0.488605	0.488605	0.488605	0.70923	0.70923	0.70923	0.70923	0.561834	0.561834	0.561834	0.561834	0.646159	0.646159	0.646159	0.646159	0.575296	0.575296	0.575296	0.575296	0.592911	0.592911	0.592911	0.592911	0.533174	0.533174	0.533174	0.533174	0.787065	0.787065	0.787065	0.787065	0.536023	0.536023	0.536023	0.536023	0.636918	0.636918	0.636918	0.636918	0.285436	0.285436	0.285436	0.285436
273	0.746204	0.746204	0.746204	0.746204	0.483121	0.483121	0.483121	0.483121	0.706179	0.706179	0.706179	0.706179	0.557539	0.557539	0.557539	0.557539	0.640795	0.640795	0.640795	0.640795	0.569878	0.569878	0.569878	0.569878	0.587315	0.587315	0.587315	0.587315	0.531309	0.531309	0.531309	0.531309	0.785588	0.785588	0.785588	0.785588	0.531441	0.531441	0.531441	0.531441	0.63199	0.63199	0.63199	0.63199	0.282923	0.282923	0.282923	0.282923
274	0.742782	0.742782	0.742782	0.742782	0.477629	0.477629	0.477629	0.477629	0.703127	0.703127	0.703127	0.703127	0.55325	0.55325	0.55325	0.55325	0.635425	0.635425	0.635425	0.635425	0.56446	0.56446	0.56446	0.56446	0.581723	0.581723	0.581723	0.581723	0.529436	0.529436	0.529436	0.529436	0.784105	0.784105	0.784105	0.784105	0.526851	0.526851	0.526851	0.526851	0.627061	0.627061	0.627061	0.627061	0.280413	0.280413	0.280413	0.280413
275	0.739363	0.739363	0.739363	0.739363	0.472146	0.472146	0.472146	0.472146	0.700071	0.700071	0.700071	0.700071	0.548957	0.548957	0.548957	0.548957	0.630052	0.630052	0.630052	0.630052	0.559043	0.559043	0.559043	0.559043	0.576132	0.576132	0.576132	0.576132	0.527572	0.527572	0.527572	0.527572	0.782616	0.782616	0.782616	0.782616	0.52226	0.52226	0.52226	0.52226	0.622132	0.622132	0.622132	0.622132	0.277902	0.277902	0.277902	0.277902
276	0.73594	0.73594	0.73594	0.73594	0.466657	0.466657	0.466657	0.466657	0.697028	0.697028	0.697028	0.697028	0.544666	0.544666	0.544666	0.544666	0.624682	0.624682	0.624682	0.624682	0.553627	0.553627	0.553627	0.553627	0.570539	0.570539	0.570539	0.570539	0.525701	0.525701	0.525701	0.525701	0.781145	0.781145	0.781145	0.781145	0.517674	0.517674	0.517674	0.517674	0.617202	0.617202	0.617202	0.617202	0.27539	0.27539	0.27539	0.27539
277	0.732876	0.732876	0.732876	0.732876	0.461543	0.461543	0.461543	0.461543	0.693743	0.693743	0.693743	0.693743	0.540485	0.540485	0.540485	0.540485	0.620292	0.620292	0.620292	0.620292	0.548267	0.548267	0.548267	0.548267	0.565721	0.565721	0.565721	0.565721	0.523525	0.523525	0.523525	0.523525	0.778939	0.778939	0.778939	0.778939	0.512988	0.512988	0.512988	0.512988	0.612029	0.612029	0.612029	0.612029	0.272856	0.272856	0.272856	0.272856
278	0.732334	0.732334	0.732334	0.732334	0.459052	0.459052	0.459052	0.459052	0.688857	0.688857	0.688857	0.688857	0.537109	0.537109	0.537109	0.537109	0.622753	0.622753	0.622753	0.622753	0.543347	0.543347	0.543347	0.543347	0.566329	0.566329	0.566329	0.566329	0.519227	0.519227	0.519227	0.519227	0.771308	0.771308	0.771308	0.771308	0.507697	0.507697	0.507697	0.507697	0.605088	0.605088	0.605088	0.605088	0.270235	0.270235	0.270235	0.270235
279	0.731788	0.731788	0.731788	0.731788	0.45656	0.45656	0.45656	0.45656	0.683972	0.683972	0.683972	0.683972	0.533724	0.533724	0.533724	0.533724	0.625213	0.625213	0.625213	0.625213	0.538423	0.538423	0.538423	0.538423	0.566936	0.566936	0.566936	0.566936	0.51493	0.51493	0.51493	0.51493	0.763737	0.763737	0.763737	0.763737	0.502404	0.502404	0.502404	0.502404	0.598163	0.598163	0.598163	0.598163	0.267607	0.267607	0.267607	0.267607
280	0.731246	0.731246	0.731246	0.731246	0.45407	0.45407	0.45407	0.45407	0.679083	0.679083	0.679083	0.679083	0.530348	0.530348	0.530348	0.530348	0.627677	0.627677	0.627677	0.627677	0.533504	0.533504	0.533504	0.533504	0.567545	0.567545	0.567545	0.567545	0.510631	0.510631	0.510631	0.510631	0.756165	0.756165	0.756165	0.756165	0.497108	0.497108	0.497108	0.497108	0.591238	0.591238	0.591238	0.591238	0.264982	0.264982	0.264982	0.264982
281	0.730703	0.730703	0.730703	0.730703	0.451577	0.451577	0.451577	0.451577	0.674202	0.674202	0.674202	0.674202	0.52697	0.52697	0.52697	0.52697	0.630137	0.630137	0.630137	0.630137	0.528584	0.528584	0.528584	0.528584	0.568156	0.568156	0.568156	0.568156	0.506331	0.506331	0.506331	0.506331	0.748599	0.748599	0.748599	0.748599	0.491815	0.491815	0.491815	0.491815	0.58431	0.58431	0.58431	0.58431	0.262354	0.262354	0.262354	0.262354
282	0.730163	0.730163	0.730163	0.730163	0.449084	0.449084	0.449084	0.449084	0.669315	0.669315	0.669315	0.669315	0.523591	0.523591	0.523591	0.523591	0.632596	0.632596	0.632596	0.632596	0.523661	0.523661	0.523661	0.523661	0.568766	0.568766	0.568766	0.568766	0.502031	0.502031	0.502031	0.502031	0.741018	0.741018	0.741018	0.741018	0.486521	0.486521	0.486521	0.486521	0.577382	0.577382	0.577382	0.577382	0.259728	0.259728	0.259728	0.259728
283	0.72962	0.72962	0.72962	0.72962	0.446594	0.446594	0.446594	0.446594	0.664428	0.664428	0.664428	0.664428	0.520213	0.520213	0.520213	0.520213	0.635056	0.635056	0.635056	0.635056	0.51874	0.51874	0.51874	0.51874	0.569373	0.569373	0.569373	0.569373	0.497732	0.497732	0.497732	0.497732	0.733444	0.733444	0.733444	0.733444	0.481223	0.481223	0.481223	0.481223	0.570454	0.570454	0.570454	0.570454	0.2571	0.2571	0.2571	0.2571
284	0.72908	0.72908	0.72908	0.72908	0.444101	0.444101	0.444101	0.444101	0.659544	0.659544	0.659544	0.659544	0.516832	0.516832	0.516832	0.516832	0.637518	0.637518	0.637518	0.637518	0.513814	0.513814	0.513814	0.513814	0.569977	0.569977	0.569977	0.569977	0.49343	0.49343	0.49343	0.49343	0.725869	0.725869	0.725869	0.725869	0.475925	0.475925	0.475925	0.475925	0.56352	0.56352	0.56352	0.56352	0.254474	0.254474	0.254474	0.254474
285	0.728538	0.728538	0.728538	0.728538	0.441609	0.441609	0.441609	0.441609	0.654664	0.654664	0.654664	0.654664	0.513456	0.513456	0.513456	0.513456	0.63998	0.63998	0.63998	0.63998	0.508895	0.508895	0.508895	0.508895	0.570593	0.570593	0.570593	0.570593	0.489133	0.489133	0.489133	0.489133	0.718297	0.718297	0.718297	0.718297	0.470633	0.470633	0.470633	0.470633	0.556594	0.556594	0.556594	0.556594	0.251849	0.251849	0.251849	0.251849
286	0.727991	0.727991	0.727991	0.727991	0.439116	0.439116	0.439116	0.439116	0.649776	0.649776	0.649776	0.649776	0.510076	0.510076	0.510076	0.510076	0.642442	0.642442	0.642442	0.642442	0.503976	0.503976	0.503976	0.503976	0.571197	0.571197	0.571197	0.571197	0.484835	0.484835	0.484835	0.484835	0.710723	0.710723	0.710723	0.710723	0.465339	0.465339	0.465339	0.465339	0.549669	0.549669	0.549669	0.549669	0.249222	0.249222	0.249222	0.249222
287	0.727451	0.727451	0.727451	0.727451	0.436625	0.436625	0.436625	0.436625	0.644891	0.644891	0.644891	0.644891	0.506696	0.506696	0.506696	0.506696	0.644905	0.644905	0.644905	0.644905	0.499051	0.499051	0.499051	0.499051	0.571805	0.571805	0.571805	0.571805	0.480536	0.480536	0.480536	0.480536	0.703152	0.703152	0.703152	0.703152	0.460041	0.460041	0.460041	0.460041	0.542741	0.542741	0.542741	0.542741	0.246592	0.246592	0.246592	0.246592
288	0.726909	0.726909	0.726909	0.726909	0.434135	0.434135	0.434135	0.434135	0.64001	0.64001	0.64001	0.64001	0.503317	0.503317	0.503317	0.503317	0.647363	0.647363	0.647363	0.647363	0.49413	0.49413	0.49413	0.49413	0.572415	0.572415	0.572415	0.572415	0.476236	0.476236	0.476236	0.476236	0.695573	0.695573	0.695573	0.695573	0.454751	0.454751	0.454751	0.454751	0.535812	0.535812	0.535812	0.535812	0.243966	0.243966	0.243966	0.243966
289	0.726368	0.726368	0.726368	0.726368	0.431643	0.431643	0.431643	0.431643	0.63512	0.63512	0.63512	0.63512	0.499938	0.499938	0.499938	0.499938	0.649825	0.649825	0.649825	0.649825	0.489208	0.489208	0.489208	0.489208	0.573021	0.573021	0.573021	0.573021	0.471937	0.471937	0.471937	0.471937	0.688002	0.688002	0.688002	0.688002	0.449451	0.449451	0.449451	0.449451	0.528885	0.528885	0.528885	0.528885	0.24134	0.24134	0.24134	0.24134
290	0.725823	0.725823	0.725823	0.725823	0.429149	0.429149	0.429149	0.429149	0.630237	0.630237	0.630237	0.630237	0.496557	0.496557	0.496557	0.496557	0.652281	0.652281	0.652281	0.652281	0.484286	0.484286	0.484286	0.484286	0.573629	0.573629	0.573629	0.573629	0.467638	0.467638	0.467638	0.467638	0.68043	0.68043	0.68043	0.68043	0.444154	0.444154	0.444154	0.444154	0.521954	0.521954	0.521954	0.521954	0.238712	0.238712	0.238712	0.238712
291	0.725282	0.725282	0.725282	0.725282	0.42666	0.42666	0.42666	0.42666	0.625348	0.625348	0.625348	0.625348	0.493179	0.493179	0.493179	0.493179	0.654744	0.654744	0.654744	0.654744	0.479366	0.479366	0.479366	0.479366	0.574239	0.574239	0.574239	0.574239	0.463336	0.463336	0.463336	0.463336	0.672851	0.672851	0.672851	0.672851	0.438866	0.438866	0.438866	0.438866	0.515027	0.515027	0.515027	0.515027	0.236088	0.236088	0.236088	0.236088
292	0.724738	0.724738	0.724738	0.724738	0.424168	0.424168	0.424168	0.424168	0.620467	0.620467	0.620467	0.620467	0.489799	0.489799	0.489799	0.489799	0.657206	0.657206	0.657206	0.657206	0.474446	0.474446	0.474446	0.474446	0.574846	0.574846	0.574846	0.574846	0.459037	0.459037	0.459037	0.459037	0.665281	0.665281	0.665281	0.665281	0.433565	0.433565	0.433565	0.433565	0.508099	0.508099	0.508099	0.508099	0.233459	0.233459	0.233459	0.233459
293	0.7242	0.7242	0.7242	0.7242	0.421675	0.421675	0.421675	0.421675	0.615578	0.615578	0.615578	0.615578	0.486422	0.486422	0.486422	0.486422	0.659669	0.659669	0.659669	0.659669	0.469523	0.469523	0.469523	0.469523	0.575453	0.575453	0.575453	0.575453	0.454738	0.454738	0.454738	0.454738	0.657702	0.657702	0.657702	0.657702	0.428274	0.428274	0.428274	0.428274	0.50117	0.50117	0.50117	0.50117	0.230831	0.230831	0.230831	0.230831
294	0.723652	0.723652	0.723652	0.723652	0.419182	0.419182	0.419182	0.419182	0.610696	0.610696	0.610696	0.610696	0.483043	0.483043	0.483043	0.483043	0.66213	0.66213	0.66213	0.66213	0.464601	0.464601	0.464601	0.464601	0.576061	0.576061	0.576061	0.576061	0.450437	0.450437	0.450437	0.450437	0.650134	0.650134	0.650134	0.650134	0.422978	0.422978	0.422978	0.422978	0.494245	0.494245	0.494245	0.494245	0.228207	0.228207	0.228207	0.228207
295	0.723114	0.723114	0.723114	0.723114	0.416691	0.416691	0.416691	0.416691	0.605809	0.605809	0.605809	0.605809	0.479663	0.479663	0.479663	0.479663	0.664591	0.664591	0.664591	0.664591	0.45968	0.45968	0.45968	0.45968	0.576673	0.576673	0.576673	0.576673	0.446139	0.446139	0.446139	0.446139	0.642554	0.642554	0.642554	0.642554	0.417682	0.417682	0.417682	0.417682	0.487313	0.487313	0.487313	0.487313	0.225579	0.225579	0.225579	0.225579
296	0.722573	0.722573	0.722573	0.722573	0.414199	0.414199	0.414199	0.414199	0.600925	0.600925	0.600925	0.600925	0.476283	0.476283	0.476283	0.476283	0.667054	0.667054	0.667054	0.667054	0.454757	0.454757	0.454757	0.454757	0.57728	0.57728	0.57728	0.57728	0.441841	0.441841	0.441841	0.441841	0.634985	0.634985	0.634985	0.634985	0.412387	0.412387	0.412387	0.412387	0.480384	0.480384	0.480384	0.480384	0.222953	0.222953	0.222953	0.222953
297	0.722028	0.722028	0.722028	0.722028	0.411706	0.411706	0.411706	0.411706	0.596039	0.596039	0.596039	0.596039	0.472905	0.472905	0.472905	0.472905	0.66951	0.66951	0.66951	0.66951	0.449835	0.449835	0.449835	0.449835	0.57789	0.57789	0.57789	0.57789	0.437543	0.437543	0.437543	0.437543	0.627407	0.627407	0.627407	0.627407	0.407092	0.407092	0.407092	0.407092	0.473459	0.473459	0.473459	0.473459	0.220324	0.220324	0.220324	0.220324
298	0.721485	0.721485	0.721485	0.721485	0.409214	0.409214	0.409214	0.409214	0.591154	0.591154	0.591154	0.591154	0.469527	0.469527	0.469527	0.469527	0.671979	0.671979	0.671979	0.671979	0.444916	0.444916	0.444916	0.444916	0.578498	0.578498	0.578498	0.578498	0.433242	0.433242	0.433242	0.433242	0.619837	0.619837	0.619837	0.619837	0.401798	0.401798	0.401798	0.401798	0.466527	0.466527	0.466527	0.466527	0.217698	0.217698	0.217698	0.217698
299	0.720941	0.720941	0.720941	0.720941	0.406721	0.406721	0.406721	0.406721	0.586272	0.586272	0.586272	0.586272	0.466149	0.466149	0.466149	0.466149	0.674436	0.674436	0.674436	0.674436	0.439993	0.439993	0.439993	0.439993	0.579106	0.579106	0.579106	0.579106	0.428941	0.428941	0.428941	0.428941	0.612262	0.612262	0.612262	0.612262	0.396504	0.396504	0.396504	0.396504	0.459603	0.459603	0.459603	0.459603	0.215073	0.215073	0.215073	0.215073
300	0.720402	0.720402	0.720402	0.720402	0.404229	0.404229	0.404229	0.404229	0.581386	0.581386	0.581386	0.581386	0.462769	0.462769	0.462769	0.462769	0.676895	0.676895	0.676895	0.676895	0.435073	0.435073	0.435073	0.435073	0.579715	0.579715	0.579715	0.579715	0.424644	0.424644	0.424644	0.424644	0.604686	0.604686	0.604686	0.604686	0.391207	0.391207	0.391207	0.391207	0.452671	0.452671	0.452671	0.452671	0.212446	0.212446	0.212446	0.212446
301	0.719859	0.719859	0.719859	0.719859	0.401738	0.401738	0.401738	0.401738	0.576495	0.576495	0.576495	0.576495	0.459391	0.459391	0.459391	0.459391	0.679359	0.679359	0.679359	0.679359	0.430147	0.430147	0.430147	0.430147	0.580322	0.580322	0.580322	0.580322	0.420345	0.420345	0.420345	0.420345	0.597111	0.597111	0.597111	0.597111	0.385913	0.385913	0.385913	0.385913	0.445746	0.445746	0.445746	0.445746	0.209819	0.209819	0.209819	0.209819
302	0.719319	0.719319	0.719319	0.719319	0.399244	0.399244	0.399244	0.399244	0.57162	0.57162	0.57162	0.57162	0.456011	0.456011	0.456011	0.456011	0.68182	0.68182	0.68182	0.68182	0.425227	0.425227	0.425227	0.425227	0.580932	0.580932	0.580932	0.580932	0.416044	0.416044	0.416044	0.416044	0.589539	0.589539	0.589539	0.589539	0.380617	0.380617	0.380617	0.380617	0.438818	0.438818	0.438818	0.438818	0.207192	0.207192	0.207192	0.207192
303	0.718775	0.718775	0.718775	0.718775	0.396754	0.396754	0.396754	0.396754	0.566732	0.566732	0.566732	0.566732	0.452632	0.452632	0.452632	0.452632	0.684281	0.684281	0.684281	0.684281	0.420307	0.420307	0.420307	0.420307	0.58154	0.58154	0.58154	0.58154	0.411747	0.411747	0.411747	0.411747	0.581963	0.581963	0.581963	0.581963	0.375322	0.375322	0.375322	0.375322	0.431889	0.431889	0.431889	0.431889	0.204565	0.204565	0.204565	0.204565
304	0.71823	0.71823	0.71823	0.71823	0.394261	0.394261	0.394261	0.394261	0.561845	0.561845	0.561845	0.561845	0.449253	0.449253	0.449253	0.449253	0.686741	0.686741	0.686741	0.686741	0.415384	0.415384	0.415384	0.415384	0.58215	0.58215	0.58215	0.58215	0.407445	0.407445	0.407445	0.407445	0.574391	0.574391	0.574391	0.574391	0.370029	0.370029	0.370029	0.370029	0.424961	0.424961	0.424961	0.424961	0.201938	0.201938	0.201938	0.201938
305	0.717689	0.717689	0.717689	0.717689	0.39177	0.39177	0.39177	0.39177	0.556961	0.556961	0.556961	0.556961	0.445876	0.445876	0.445876	0.445876	0.689205	0.689205	0.689205	0.689205	0.410463	0.410463	0.410463	0.410463	0.582755	0.582755	0.582755	0.582755	0.403148	0.403148	0.403148	0.403148	0.566814	0.566814	0.566814	0.566814	0.364735	0.364735	0.364735	0.364735	0.41803	0.41803	0.41803	0.41803	0.199312	0.199312	0.199312	0.199312
306	0.717146	0.717146	0.717146	0.717146	0.389278	0.389278	0.389278	0.389278	0.552072	0.552072	0.552072	0.552072	0.442495	0.442495	0.442495	0.442495	0.691663	0.691663	0.691663	0.691663	0.405542	0.405542	0.405542	0.405542	0.583364	0.583364	0.583364	0.583364	0.398849	0.398849	0.398849	0.398849	0.559242	0.559242	0.559242	0.559242	0.359439	0.359439	0.359439	0.359439	0.411105	0.411105	0.411105	0.411105	0.196686	0.196686	0.196686	0.196686
307	0.716601	0.716601	0.716601	0.716601	0.386786	0.386786	0.386786	0.386786	0.547188	0.547188	0.547188	0.547188	0.439116	0.439116	0.439116	0.439116	0.694125	0.694125	0.694125	0.694125	0.40062	0.40062	0.40062	0.40062	0.583974	0.583974	0.583974	0.583974	0.394548	0.394548	0.394548	0.394548	0.55167	0.55167	0.55167	0.55167	0.354142	0.354142	0.354142	0.354142	0.404172	0.404172	0.404172	0.404172	0.194059	0.194059	0.194059	0.194059
308	0.716064	0.716064	0.716064	0.716064	0.384294	0.384294	0.384294	0.384294	0.542302	0.542302	0.542302	0.542302	0.435736	0.435736	0.435736	0.435736	0.696584	0.696584	0.696584	0.696584	0.395699	0.395699	0.395699	0.395699	0.584584	0.584584	0.584584	0.584584	0.390248	0.390248	0.390248	0.390248	0.54409	0.54409	0.54409	0.54409	0.348849	0.348849	0.348849	0.348849	0.397245	0.397245	0.397245	0.397245	0.191432	0.191432	0.191432	0.191432
309	0.715521	0.715521	0.715521	0.715521	0.381803	0.381803	0.381803	0.381803	0.537419	0.537419	0.537419	0.537419	0.43236	0.43236	0.43236	0.43236	0.699047	0.699047	0.699047	0.699047	0.390776	0.390776	0.390776	0.390776	0.585187	0.585187	0.585187	0.585187	0.385949	0.385949	0.385949	0.385949	0.536517	0.536517	0.536517	0.536517	0.343553	0.343553	0.343553	0.343553	0.39032	0.39032	0.39032	0.39032	0.188805	0.188805	0.188805	0.188805
310	0.714978	0.714978	0.714978	0.714978	0.379311	0.379311	0.379311	0.379311	0.532534	0.532534	0.532534	0.532534	0.428977	0.428977	0.428977	0.428977	0.701509	0.701509	0.701509	0.701509	0.385854	0.385854	0.385854	0.385854	0.585796	0.585796	0.585796	0.585796	0.38165	0.38165	0.38165	0.38165	0.528942	0.528942	0.528942	0.528942	0.338257	0.338257	0.338257	0.338257	0.383388	0.383388	0.383388	0.383388	0.186178	0.186178	0.186178	0.186178
311	0.714435	0.714435	0.714435	0.714435	0.376819	0.376819	0.376819	0.376819	0.527649	0.527649	0.527649	0.527649	0.4256	0.4256	0.4256	0.4256	0.703967	0.703967	0.703967	0.703967	0.380934	0.380934	0.380934	0.380934	0.58641	0.58641	0.58641	0.58641	0.377352	0.377352	0.377352	0.377352	0.521369	0.521369	0.521369	0.521369	0.332964	0.332964	0.332964	0.332964	0.376461	0.376461	0.376461	0.376461	0.18355	0.18355	0.18355	0.18355
312	0.71389	0.71389	0.71389	0.71389	0.374327	0.374327	0.374327	0.374327	0.522764	0.522764	0.522764	0.522764	0.422221	0.422221	0.422221	0.422221	0.706429	0.706429	0.706429	0.706429	0.376011	0.376011	0.376011	0.376011	0.587015	0.587015	0.587015	0.587015	0.373052	0.373052	0.373052	0.373052	0.513795	0.513795	0.513795	0.513795	0.327668	0.327668	0.327668	0.327668	0.369534	0.369534	0.369534	0.369534	0.180924	0.180924	0.180924	0.180924
313	0.713352	0.713352	0.713352	0.713352	0.371834	0.371834	0.371834	0.371834	0.517882	0.517882	0.517882	0.517882	0.418842	0.418842	0.418842	0.418842	0.708892	0.708892	0.708892	0.708892	0.37109	0.37109	0.37109	0.37109	0.587623	0.587623	0.587623	0.587623	0.368753	0.368753	0.368753	0.368753	0.506222	0.506222	0.506222	0.506222	0.322373	0.322373	0.322373	0.322373	0.362606	0.362606	0.362606	0.362606	0.178296	0.178296	0.178296	0.178296
314	0.712806	0.712806	0.712806	0.712806	0.369344	0.369344	0.369344	0.369344	0.512993	0.512993	0.512993	0.512993	0.415461	0.415461	0.415461	0.415461	0.711354	0.711354	0.711354	0.711354	0.366165	0.366165	0.366165	0.366165	0.588232	0.588232	0.588232	0.588232	0.364453	0.364453	0.364453	0.364453	0.498645	0.498645	0.498645	0.498645	0.317075	0.317075	0.317075	0.317075	0.35568	0.35568	0.35568	0.35568	0.175672	0.175672	0.175672	0.175672
315	0.712267	0.712267	0.712267	0.712267	0.366851	0.366851	0.366851	0.366851	0.508108	0.508108	0.508108	0.508108	0.412085	0.412085	0.412085	0.412085	0.71381	0.71381	0.71381	0.71381	0.361244	0.361244	0.361244	0.361244	0.58884	0.58884	0.58884	0.58884	0.360155	0.360155	0.360155	0.360155	0.491073	0.491073	0.491073	0.491073	0.311781	0.311781	0.311781	0.311781	0.348751	0.348751	0.348751	0.348751	0.173044	0.173044	0.173044	0.173044
316	0.711722	0.711722	0.711722	0.711722	0.364359	0.364359	0.364359	0.364359	0.503223	0.503223	0.503223	0.503223	0.408706	0.408706	0.408706	0.408706	0.716275	0.716275	0.716275	0.716275	0.356326	0.356326	0.356326	0.356326	0.589449	0.589449	0.589449	0.589449	0.355854	0.355854	0.355854	0.355854	0.483496	0.483496	0.483496	0.483496	0.30649	0.30649	0.30649	0.30649	0.341822	0.341822	0.341822	0.341822	0.170417	0.170417	0.170417	0.170417
317	0.711179	0.711179	0.711179	0.711179	0.361868	0.361868	0.361868	0.361868	0.498334	0.498334	0.498334	0.498334	0.405325	0.405325	0.405325	0.405325	0.718737	0.718737	0.718737	0.718737	0.351402	0.351402	0.351402	0.351402	0.590056	0.590056	0.590056	0.590056	0.351554	0.351554	0.351554	0.351554	0.475925	0.475925	0.475925	0.475925	0.301193	0.301193	0.301193	0.301193	0.334891	0.334891	0.334891	0.334891	0.167791	0.167791	0.167791	0.167791
318	0.710636	0.710636	0.710636	0.710636	0.359376	0.359376	0.359376	0.359376	0.493452	0.493452	0.493452	0.493452	0.401945	0.401945	0.401945	0.401945	0.721197	0.721197	0.721197	0.721197	0.346482	0.346482	0.346482	0.346482	0.590666	0.590666	0.590666	0.590666	0.347254	0.347254	0.347254	0.347254	0.468352	0.468352	0.468352	0.468352	0.295897	0.295897	0.295897	0.295897	0.327965	0.327965	0.327965	0.327965	0.165162	0.165162	0.165162	0.165162
319	0.710093	0.710093	0.710093	0.710093	0.356884	0.356884	0.356884	0.356884	0.488567	0.488567	0.488567	0.488567	0.398569	0.398569	0.398569	0.398569	0.723655	0.723655	0.723655	0.723655	0.341561	0.341561	0.341561	0.341561	0.591272	0.591272	0.591272	0.591272	0.342957	0.342957	0.342957	0.342957	0.460776	0.460776	0.460776	0.460776	0.290604	0.290604	0.290604	0.290604	0.321035	0.321035	0.321035	0.321035	0.162535	0.162535	0.162535	0.162535
320	0.709554	0.709554	0.709554	0.709554	0.35439	0.35439	0.35439	0.35439	0.483684	0.483684	0.483684	0.483684	0.395187	0.395187	0.395187	0.395187	0.726121	0.726121	0.726121	0.726121	0.336638	0.336638	0.336638	0.336638	0.591883	0.591883	0.591883	0.591883	0.338657	0.338657	0.338657	0.338657	0.453201	0.453201	0.453201	0.453201	0.285307	0.285307	0.285307	0.285307	0.314109	0.314109	0.314109	0.314109	0.15991	0.15991	0.15991	0.15991
321	0.709013	0.709013	0.709013	0.709013	0.351899	0.351899	0.351899	0.351899	0.478796	0.478796	0.478796	0.478796	0.39181	0.39181	0.39181	0.39181	0.72858	0.72858	0.72858	0.72858	0.331716	0.331716	0.331716	0.331716	0.59249	0.59249	0.59249	0.59249	0.334358	0.334358	0.334358	0.334358	0.44563	0.44563	0.44563	0.44563	0.280011	0.280011	0.280011	0.280011	0.307183	0.307183	0.307183	0.307183	0.157283	0.157283	0.157283	0.157283
322	0.708471	0.708471	0.708471	0.708471	0.349407	0.349407	0.349407	0.349407	0.473914	0.473914	0.473914	0.473914	0.388429	0.388429	0.388429	0.388429	0.731041	0.731041	0.731041	0.731041	0.326796	0.326796	0.326796	0.326796	0.5931	0.5931	0.5931	0.5931	0.330058	0.330058	0.330058	0.330058	0.438056	0.438056	0.438056	0.438056	0.274717	0.274717	0.274717	0.274717	0.300251	0.300251	0.300251	0.300251	0.154656	0.154656	0.154656	0.154656
323	0.707925	0.707925	0.707925	0.707925	0.346915	0.346915	0.346915	0.346915	0.469025	0.469025	0.469025	0.469025	0.385052	0.385052	0.385052	0.385052	0.733499	0.733499	0.733499	0.733499	0.321873	0.321873	0.321873	0.321873	0.593707	0.593707	0.593707	0.593707	0.32576	0.32576	0.32576	0.32576	0.430481	0.430481	0.430481	0.430481	0.269423	0.269423	0.269423	0.269423	0.293324	0.293324	0.293324	0.293324	0.152031	0.152031	0.152031	0.152031
324	0.707386	0.707386	0.707386	0.707386	0.344423	0.344423	0.344423	0.344423	0.464145	0.464145	0.464145	0.464145	0.381673	0.381673	0.381673	0.381673	0.735964	0.735964	0.735964	0.735964	0.316954	0.316954	0.316954	0.316954	0.594313	0.594313	0.594313	0.594313	0.321459	0.321459	0.321459	0.321459	0.422906	0.422906	0.422906	0.422906	0.264128	0.264128	0.264128	0.264128	0.286398	0.286398	0.286398	0.286398	0.149403	0.149403	0.149403	0.149403
325	0.70684	0.70684	0.70684	0.70684	0.341931	0.341931	0.341931	0.341931	0.459256	0.459256	0.459256	0.459256	0.378295	0.378295	0.378295	0.378295	0.738422	0.738422	0.738422	0.738422	0.31203	0.31203	0.31203	0.31203	0.59492	0.59492	0.59492	0.59492	0.317159	0.317159	0.317159	0.317159	0.415331	0.415331	0.415331	0.415331	0.25883	0.25883	0.25883	0.25883	0.279467	0.279467	0.279467	0.279467	0.146775	0.146775	0.146775	0.146775
326	0.706299	0.706299	0.706299	0.706299	0.33944	0.33944	0.33944	0.33944	0.454371	0.454371	0.454371	0.454371	0.374915	0.374915	0.374915	0.374915	0.740884	0.740884	0.740884	0.740884	0.307107	0.307107	0.307107	0.307107	0.595531	0.595531	0.595531	0.595531	0.312861	0.312861	0.312861	0.312861	0.407757	0.407757	0.407757	0.407757	0.253538	0.253538	0.253538	0.253538	0.27254	0.27254	0.27254	0.27254	0.144149	0.144149	0.144149	0.144149
327	0.705763	0.705763	0.705763	0.705763	0.336949	0.336949	0.336949	0.336949	0.449485	0.449485	0.449485	0.449485	0.371536	0.371536	0.371536	0.371536	0.743358	0.743358	0.743358	0.743358	0.302188	0.302188	0.302188	0.302188	0.596141	0.596141	0.596141	0.596141	0.308561	0.308561	0.308561	0.308561	0.400186	0.400186	0.400186	0.400186	0.248242	0.248242	0.248242	0.248242	0.265613	0.265613	0.265613	0.265613	0.141521	0.141521	0.141521	0.141521
328	0.705182	0.705182	0.705182	0.705182	0.334155	0.334155	0.334155	0.334155	0.45214	0.45214	0.45214	0.45214	0.367983	0.367983	0.367983	0.367983	0.743577	0.743577	0.743577	0.743577	0.298316	0.298316	0.298316	0.298316	0.596954	0.596954	0.596954	0.596954	0.305732	0.305732	0.305732	0.305732	0.39813	0.39813	0.39813	0.39813	0.246655	0.246655	0.246655	0.246655	0.266507	0.266507	0.266507	0.266507	0.144356	0.144356	0.144356	0.144356
329	0.704602	0.704602	0.704602	0.704602	0.331297	0.331297	0.331297	0.331297	0.455867	0.455867	0.455867	0.455867	0.364387	0.364387	0.364387	0.364387	0.743479	0.743479	0.743479	0.743479	0.294588	0.294588	0.294588	0.294588	0.597795	0.597795	0.597795	0.597795	0.3031	0.3031	0.3031	0.3031	0.396863	0.396863	0.396863	0.396863	0.245572	0.245572	0.245572	0.245572	0.268518	0.268518	0.268518	0.268518	0.147946	0.147946	0.147946	0.147946
330	0.704017	0.704017	0.704017	0.704017	0.328471	0.328471	0.328471	0.328471	0.459597	0.459597	0.459597	0.459597	0.360818	0.360818	0.360818	0.360818	0.743386	0.743386	0.743386	0.743386	0.290869	0.290869	0.290869	0.290869	0.598642	0.598642	0.598642	0.598642	0.300483	0.300483	0.300483	0.300483	0.395596	0.395596	0.395596	0.395596	0.244516	0.244516	0.244516	0.244516	0.270531	0.270531	0.270531	0.270531	0.151568	0.151568	0.151568	0.151568
331	0.703438	0.703438	0.703438	0.703438	0.325621	0.325621	0.325621	0.325621	0.463328	0.463328	0.463328	0.463328	0.357226	0.357226	0.357226	0.357226	0.743298	0.743298	0.743298	0.743298	0.287145	0.287145	0.287145	0.287145	0.599484	0.599484	0.599484	0.599484	0.297858	0.297858	0.297858	0.297858	0.394329	0.394329	0.394329	0.394329	0.243436	0.243436	0.243436	0.243436	0.272541	0.272541	0.272541	0.272541	0.15517	0.15517	0.15517	0.15517
332	0.702858	0.702858	0.702858	0.702858	0.322769	0.322769	0.322769	0.322769	0.467058	0.467058	0.467058	0.467058	0.353633	0.353633	0.353633	0.353633	0.743203	0.743203	0.743203	0.743203	0.28342	0.28342	0.28342	0.28342	0.600326	0.600326	0.600326	0.600326	0.295231	0.295231	0.295231	0.295231	0.393064	0.393064	0.393064	0.393064	0.242381	0.242381	0.242381	0.242381	0.274556	0.274556	0.274556	0.274556	0.158768	0.158768	0.158768	0.158768
333	0.702277	0.702277	0.702277	0.702277	0.319937	0.319937	0.319937	0.319937	0.470785	0.470785	0.470785	0.470785	0.350059	0.350059	0.350059	0.350059	0.743113	0.743113	0.743113	0.743113	0.279699	0.279699	0.279699	0.279699	0.601167	0.601167	0.601167	0.601167	0.29261	0.29261	0.29261	0.29261	0.391796	0.391796	0.391796	0.391796	0.241318	0.241318	0.241318	0.241318	0.276568	0.276568	0.276568	0.276568	0.162384	0.162384	0.162384	0.162384
334	0.701695	0.701695	0.701695	0.701695	0.317086	0.317086	0.317086	0.317086	0.474517	0.474517	0.474517	0.474517	0.346468	0.346468	0.346468	0.346468	0.743016	0.743016	0.743016	0.743016	0.275975	0.275975	0.275975	0.275975	0.602008	0.602008	0.602008	0.602008	0.289982	0.289982	0.289982	0.289982	0.390533	0.390533	0.390533	0.390533	0.240241	0.240241	0.240241	0.240241	0.27858	0.27858	0.27858	0.27858	0.165981	0.165981	0.165981	0.165981
335	0.701116	0.701116	0.701116	0.701116	0.314235	0.314235	0.314235	0.314235	0.478243	0.478243	0.478243	0.478243	0.342877	0.342877	0.342877	0.342877	0.742925	0.742925	0.742925	0.742925	0.272251	0.272251	0.272251	0.272251	0.602856	0.602856	0.602856	0.602856	0.287358	0.287358	0.287358	0.287358	0.389263	0.389263	0.389263	0.389263	0.239162	0.239162	0.239162	0.239162	0.280593	0.280593	0.280593	0.280593	0.169581	0.169581	0.169581	0.169581
336	0.700535	0.700535	0.700535	0.700535	0.311411	0.311411	0.311411	0.311411	0.481976	0.481976	0.481976	0.481976	0.339307	0.339307	0.339307	0.339307	0.742829	0.742829	0.742829	0.742829	0.268531	0.268531	0.268531	0.268531	0.603694	0.603694	0.603694	0.603694	0.284741	0.284741	0.284741	0.284741	0.387997	0.387997	0.387997	0.387997	0.238106	0.238106	0.238106	0.238106	0.282606	0.282606	0.282606	0.282606	0.173207	0.173207	0.173207	0.173207
337	0.699958	0.699958	0.699958	0.699958	0.30855	0.30855	0.30855	0.30855	0.485706	0.485706	0.485706	0.485706	0.335709	0.335709	0.335709	0.335709	0.742739	0.742739	0.742739	0.742739	0.264803	0.264803	0.264803	0.264803	0.604538	0.604538	0.604538	0.604538	0.282108	0.282108	0.282108	0.282108	0.386732	0.386732	0.386732	0.386732	0.237043	0.237043	0.237043	0.237043	0.284619	0.284619	0.284619	0.284619	0.176794	0.176794	0.176794	0.176794
338	0.699376	0.699376	0.699376	0.699376	0.305724	0.305724	0.305724	0.305724	0.489435	0.489435	0.489435	0.489435	0.332139	0.332139	0.332139	0.332139	0.742645	0.742645	0.742645	0.742645	0.261084	0.261084	0.261084	0.261084	0.605377	0.605377	0.605377	0.605377	0.279494	0.279494	0.279494	0.279494	0.385466	0.385466	0.385466	0.385466	0.235987	0.235987	0.235987	0.235987	0.286631	0.286631	0.286631	0.286631	0.180423	0.180423	0.180423	0.180423
339	0.698797	0.698797	0.698797	0.698797	0.302875	0.302875	0.302875	0.302875	0.493163	0.493163	0.493163	0.493163	0.328546	0.328546	0.328546	0.328546	0.742556	0.742556	0.742556	0.742556	0.25736	0.25736	0.25736	0.25736	0.606222	0.606222	0.606222	0.606222	0.276868	0.276868	0.276868	0.276868	0.3842	0.3842	0.3842	0.3842	0.23491	0.23491	0.23491	0.23491	0.288645	0.288645	0.288645	0.288645	0.184019	0.184019	0.184019	0.184019
340	0.698216	0.698216	0.698216	0.698216	0.300023	0.300023	0.300023	0.300023	0.496892	0.496892	0.496892	0.496892	0.324956	0.324956	0.324956	0.324956	0.74246	0.74246	0.74246	0.74246	0.253636	0.253636	0.253636	0.253636	0.607069	0.607069	0.607069	0.607069	0.274241	0.274241	0.274241	0.274241	0.382931	0.382931	0.382931	0.382931	0.233831	0.233831	0.233831	0.233831	0.290658	0.290658	0.290658	0.290658	0.187614	0.187614	0.187614	0.187614
341	0.697633	0.697633	0.697633	0.697633	0.297189	0.297189	0.297189	0.297189	0.500622	0.500622	0.500622	0.500622	0.321381	0.321381	0.321381	0.321381	0.742367	0.742367	0.742367	0.742367	0.249912	0.249912	0.249912	0.249912	0.607909	0.607909	0.607909	0.607909	0.271618	0.271618	0.271618	0.271618	0.381667	0.381667	0.381667	0.381667	0.232772	0.232772	0.232772	0.232772	0.292665	0.292665	0.292665	0.292665	0.191236	0.191236	0.191236	0.191236
342	0.697053	0.697053	0.697053	0.697053	0.294338	0.294338	0.294338	0.294338	0.504352	0.504352	0.504352	0.504352	0.31779	0.31779	0.31779	0.31779	0.742274	0.742274	0.742274	0.742274	0.246189	0.246189	0.246189	0.246189	0.60875	0.60875	0.60875	0.60875	0.268991	0.268991	0.268991	0.268991	0.380401	0.380401	0.380401	0.380401	0.231711	0.231711	0.231711	0.231711	0.294678	0.294678	0.294678	0.294678	0.194831	0.194831	0.194831	0.194831
343	0.696474	0.696474	0.696474	0.696474	0.291514	0.291514	0.291514	0.291514	0.50808	0.50808	0.50808	0.50808	0.314223	0.314223	0.314223	0.314223	0.742182	0.742182	0.742182	0.742182	0.242469	0.242469	0.242469	0.242469	0.609592	0.609592	0.609592	0.609592	0.266376	0.266376	0.266376	0.266376	0.379131	0.379131	0.379131	0.379131	0.230658	0.230658	0.230658	0.230658	0.296692	0.296692	0.296692	0.296692	0.198463	0.198463	0.198463	0.198463
344	0.695896	0.695896	0.695896	0.695896	0.288667	0.288667	0.288667	0.288667	0.511812	0.511812	0.511812	0.511812	0.310632	0.310632	0.310632	0.310632	0.74209	0.74209	0.74209	0.74209	0.238745	0.238745	0.238745	0.238745	0.610436	0.610436	0.610436	0.610436	0.263752	0.263752	0.263752	0.263752	0.377867	0.377867	0.377867	0.377867	0.229581	0.229581	0.229581	0.229581	0.298704	0.298704	0.298704	0.298704	0.202059	0.202059	0.202059	0.202059
345	0.695313	0.695313	0.695313	0.695313	0.285817	0.285817	0.285817	0.285817	0.51554	0.51554	0.51554	0.51554	0.307039	0.307039	0.307039	0.307039	0.741999	0.741999	0.741999	0.741999	0.235024	0.235024	0.235024	0.235024	0.611277	0.611277	0.611277	0.611277	0.261127	0.261127	0.261127	0.261127	0.376601	0.376601	0.376601	0.376601	0.228502	0.228502	0.228502	0.228502	0.300716	0.300716	0.300716	0.300716	0.205651	0.205651	0.205651	0.205651
346	0.694731	0.694731	0.694731	0.694731	0.282978	0.282978	0.282978	0.282978	0.519269	0.519269	0.519269	0.519269	0.303464	0.303464	0.303464	0.303464	0.741905	0.741905	0.741905	0.741905	0.231298	0.231298	0.231298	0.231298	0.61212	0.61212	0.61212	0.61212	0.258502	0.258502	0.258502	0.258502	0.375336	0.375336	0.375336	0.375336	0.227443	0.227443	0.227443	0.227443	0.302727	0.302727	0.302727	0.302727	0.209273	0.209273	0.209273	0.209273
347	0.69415	0.69415	0.69415	0.69415	0.28013	0.28013	0.28013	0.28013	0.523001	0.523001	0.523001	0.523001	0.299872	0.299872	0.299872	0.299872	0.741811	0.741811	0.741811	0.741811	0.227575	0.227575	0.227575	0.227575	0.612963	0.612963	0.612963	0.612963	0.255876	0.255876	0.255876	0.255876	0.374067	0.374067	0.374067	0.374067	0.226382	0.226382	0.226382	0.226382	0.304744	0.304744	0.304744	0.304744	0.212873	0.212873	0.212873	0.212873
348	0.69357	0.69357	0.69357	0.69357	0.277282	0.277282	0.277282	0.277282	0.52673	0.52673	0.52673	0.52673	0.296283	0.296283	0.296283	0.296283	0.74172	0.74172	0.74172	0.74172	0.223852	0.223852	0.223852	0.223852	0.613804	0.613804	0.613804	0.613804	0.253252	0.253252	0.253252	0.253252	0.372801	0.372801	0.372801	0.372801	0.225304	0.225304	0.225304	0.225304	0.306755	0.306755	0.306755	0.306755	0.21647	0.21647	0.21647	0.21647
349	0.692989	0.692989	0.692989	0.692989	0.274454	0.274454	0.274454	0.274454	0.530458	0.530458	0.530458	0.530458	0.292711	0.292711	0.292711	0.292711	0.741626	0.741626	0.741626	0.741626	0.220131	0.220131	0.220131	0.220131	0.614649	0.614649	0.614649	0.614649	0.250634	0.250634	0.250634	0.250634	0.371535	0.371535	0.371535	0.371535	0.224251	0.224251	0.224251	0.224251	0.308766	0.308766	0.308766	0.308766	0.220096	0.220096	0.220096	0.220096
350	0.692408	0.692408	0.692408	0.692408	0.271595	0.271595	0.271595	0.271595	0.534187	0.534187	0.534187	0.534187	0.289115	0.289115	0.289115	0.289115	0.741538	0.741538	0.741538	0.741538	0.216404	0.216404	0.216404	0.216404	0.615494	0.615494	0.615494	0.615494	0.248002	0.248002	0.248002	0.248002	0.370267	0.370267	0.370267	0.370267	0.223166	0.223166	0.223166	0.223166	0.310778	0.310778	0.310778	0.310778	0.223681	0.223681	0.223681	0.223681
351	0.691831	0.691831	0.691831	0.691831	0.268765	0.268765	0.268765	0.268765	0.537918	0.537918	0.537918	0.537918	0.285541	0.285541	0.285541	0.285541	0.74144	0.74144	0.74144	0.74144	0.212682	0.212682	0.212682	0.212682	0.616334	0.616334	0.616334	0.616334	0.245383	0.245383	0.245383	0.245383	0.369001	0.369001	0.369001	0.369001	0.222114	0.222114	0.222114	0.222114	0.31279	0.31279	0.31279	0.31279	0.227305	0.227305	0.227305	0.227305
352	0.691249	0.691249	0.691249	0.691249	0.265919	0.265919	0.265919	0.265919	0.541651	0.541651	0.541651	0.541651	0.281953	0.281953	0.281953	0.281953	0.74135	0.74135	0.74135	0.74135	0.208962	0.208962	0.208962	0.208962	0.617178	0.617178	0.617178	0.617178	0.242762	0.242762	0.242762	0.242762	0.367736	0.367736	0.367736	0.367736	0.221037	0.221037	0.221037	0.221037	0.314803	0.314803	0.314803	0.314803	0.230898	0.230898	0.230898	0.230898
353	0.690667	0.690667	0.690667	0.690667	0.263072	0.263072	0.263072	0.263072	0.54538	0.54538	0.54538	0.54538	0.278365	0.278365	0.278365	0.278365	0.741254	0.741254	0.741254	0.741254	0.205239	0.205239	0.205239	0.205239	0.618021	0.618021	0.618021	0.618021	0.240136	0.240136	0.240136	0.240136	0.366472	0.366472	0.366472	0.366472	0.219972	0.219972	0.219972	0.219972	0.316816	0.316816	0.316816	0.316816	0.234511	0.234511	0.234511	0.234511
354	0.690086	0.690086	0.690086	0.690086	0.260232	0.260232	0.260232	0.260232	0.549105	0.549105	0.549105	0.549105	0.274785	0.274785	0.274785	0.274785	0.741163	0.741163	0.741163	0.741163	0.201512	0.201512	0.201512	0.201512	0.618862	0.618862	0.618862	0.618862	0.23751	0.23751	0.23751	0.23751	0.365203	0.365203	0.365203	0.365203	0.218914	0.218914	0.218914	0.218914	0.318828	0.318828	0.318828	0.318828	0.238128	0.238128	0.238128	0.238128
355	0.689509	0.689509	0.689509	0.689509	0.257383	0.257383	0.257383	0.257383	0.552836	0.552836	0.552836	0.552836	0.271194	0.271194	0.271194	0.271194	0.741073	0.741073	0.741073	0.741073	0.197789	0.197789	0.197789	0.197789	0.619701	0.619701	0.619701	0.619701	0.234886	0.234886	0.234886	0.234886	0.363936	0.363936	0.363936	0.363936	0.217837	0.217837	0.217837	0.217837	0.320839	0.320839	0.320839	0.320839	0.241717	0.241717	0.241717	0.241717
356	0.688925	0.688925	0.688925	0.688925	0.254538	0.254538	0.254538	0.254538	0.556568	0.556568	0.556568	0.556568	0.267609	0.267609	0.267609	0.267609	0.740981	0.740981	0.740981	0.740981	0.194069	0.194069	0.194069	0.194069	0.620546	0.620546	0.620546	0.620546	0.232264	0.232264	0.232264	0.232264	0.362667	0.362667	0.362667	0.362667	0.216763	0.216763	0.216763	0.216763	0.32285	0.32285	0.32285	0.32285	0.245312	0.245312	0.245312	0.245312
357	0.688347	0.688347	0.688347	0.688347	0.251706	0.251706	0.251706	0.251706	0.560296	0.560296	0.560296	0.560296	0.264035	0.264035	0.264035	0.264035	0.740887	0.740887	0.740887	0.740887	0.190346	0.190346	0.190346	0.190346	0.621387	0.621387	0.621387	0.621387	0.229643	0.229643	0.229643	0.229643	0.361402	0.361402	0.361402	0.361402	0.215708	0.215708	0.215708	0.215708	0.324863	0.324863	0.324863	0.324863	0.248932	0.248932	0.248932	0.248932
358	0.687767	0.687767	0.687767	0.687767	0.24885	0.24885	0.24885	0.24885	0.564025	0.564025	0.564025	0.564025	0.260439	0.260439	0.260439	0.260439	0.740793	0.740793	0.740793	0.740793	0.186619	0.186619	0.186619	0.186619	0.622232	0.622232	0.622232	0.622232	0.227013	0.227013	0.227013	0.227013	0.360136	0.360136	0.360136	0.360136	0.214636	0.214636	0.214636	0.214636	0.326877	0.326877	0.326877	0.326877	0.252546	0.252546	0.252546	0.252546
359	0.687185	0.687185	0.687185	0.687185	0.246018	0.246018	0.246018	0.246018	0.567756	0.567756	0.567756	0.567756	0.256864	0.256864	0.256864	0.256864	0.740701	0.740701	0.740701	0.740701	0.182896	0.182896	0.182896	0.182896	0.623075	0.623075	0.623075	0.623075	0.224391	0.224391	0.224391	0.224391	0.35887	0.35887	0.35887	0.35887	0.213583	0.213583	0.213583	0.213583	0.328891	0.328891	0.328891	0.328891	0.256166	0.256166	0.256166	0.256166
360	0.686603	0.686603	0.686603	0.686603	0.243174	0.243174	0.243174	0.243174	0.571485	0.571485	0.571485	0.571485	0.253278	0.253278	0.253278	0.253278	0.740606	0.740606	0.740606	0.740606	0.179176	0.179176	0.179176	0.179176	0.623916	0.623916	0.623916	0.623916	0.22177	0.22177	0.22177	0.22177	0.357604	0.357604	0.357604	0.357604	0.212506	0.212506	0.212506	0.212506	0.330906	0.330906	0.330906	0.330906	0.259758	0.259758	0.259758	0.259758
361	0.686028	0.686028	0.686028	0.686028	0.240326	0.240326	0.240326	0.240326	0.575214	0.575214	0.575214	0.575214	0.249689	0.249689	0.249689	0.249689	0.74052	0.74052	0.74052	0.74052	0.175452	0.175452	0.175452	0.175452	0.624756	0.624756	0.624756	0.624756	0.219147	0.219147	0.219147	0.219147	0.356335	0.356335	0.356335	0.356335	0.211429	0.211429	0.211429	0.211429	0.332915	0.332915	0.332915	0.332915	0.263349	0.263349	0.263349	0.263349
362	0.685445	0.685445	0.685445	0.685445	0.237485	0.237485	0.237485	0.237485	0.578941	0.578941	0.578941	0.578941	0.246107	0.246107	0.246107	0.246107	0.740422	0.740422	0.740422	0.740422	0.171726	0.171726	0.171726	0.171726	0.625601	0.625601	0.625601	0.625601	0.216519	0.216519	0.216519	0.216519	0.35507	0.35507	0.35507	0.35507	0.210372	0.210372	0.210372	0.210372	0.334924	0.334924	0.334924	0.334924	0.266961	0.266961	0.266961	0.266961
363	0.684864	0.684864	0.684864	0.684864	0.234638	0.234638	0.234638	0.234638	0.582675	0.582675	0.582675	0.582675	0.242519	0.242519	0.242519	0.242519	0.740336	0.740336	0.740336	0.740336	0.168005	0.168005	0.168005	0.168005	0.626445	0.626445	0.626445	0.626445	0.213895	0.213895	0.213895	0.213895	0.353805	0.353805	0.353805	0.353805	0.209304	0.209304	0.209304	0.209304	0.336939	0.336939	0.336939	0.336939	0.270587	0.270587	0.270587	0.270587
364	0.684281	0.684281	0.684281	0.684281	0.231794	0.231794	0.231794	0.231794	0.586401	0.586401	0.586401	0.586401	0.238934	0.238934	0.238934	0.238934	0.74024	0.74024	0.74024	0.74024	0.164283	0.164283	0.164283	0.164283	0.627288	0.627288	0.627288	0.627288	0.211275	0.211275	0.211275	0.211275	0.352537	0.352537	0.352537	0.352537	0.208228	0.208228	0.208228	0.208228	0.338953	0.338953	0.338953	0.338953	0.274179	0.274179	0.274179	0.274179
365	0.683702	0.683702	0.683702	0.683702	0.22896	0.22896	0.22896	0.22896	0.590133	0.590133	0.590133	0.590133	0.235357	0.235357	0.235357	0.235357	0.740148	0.740148	0.740148	0.740148	0.16056	0.16056	0.16056	0.16056	0.628128	0.628128	0.628128	0.628128	0.208653	0.208653	0.208653	0.208653	0.351271	0.351271	0.351271	0.351271	0.207177	0.207177	0.207177	0.207177	0.340964	0.340964	0.340964	0.340964	0.277796	0.277796	0.277796	0.277796
366	0.683122	0.683122	0.683122	0.683122	0.226105	0.226105	0.226105	0.226105	0.593857	0.593857	0.593857	0.593857	0.231762	0.231762	0.231762	0.231762	0.740055	0.740055	0.740055	0.740055	0.156834	0.156834	0.156834	0.156834	0.628974	0.628974	0.628974	0.628974	0.206023	0.206023	0.206023	0.206023	0.350004	0.350004	0.350004	0.350004	0.206095	0.206095	0.206095	0.206095	0.342975	0.342975	0.342975	0.342975	0.28138	0.28138	0.28138	0.28138
367	0.682542	0.682542	0.682542	0.682542	0.22327	0.22327	0.22327	0.22327	0.597591	0.597591	0.597591	0.597591	0.228185	0.228185	0.228185	0.228185	0.739962	0.739962	0.739962	0.739962	0.153111	0.153111	0.153111	0.153111	0.629812	0.629812	0.629812	0.629812	0.203399	0.203399	0.203399	0.203399	0.348738	0.348738	0.348738	0.348738	0.205042	0.205042	0.205042	0.205042	0.344989	0.344989	0.344989	0.344989	0.284994	0.284994	0.284994	0.284994
368	0.681956	0.681956	0.681956	0.681956	0.22043	0.22043	0.22043	0.22043	0.60132	0.60132	0.60132	0.60132	0.224601	0.224601	0.224601	0.224601	0.739868	0.739868	0.739868	0.739868	0.14939	0.14939	0.14939	0.14939	0.630661	0.630661	0.630661	0.630661	0.200781	0.200781	0.200781	0.200781	0.347474	0.347474	0.347474	0.347474	0.203967	0.203967	0.203967	0.203967	0.346999	0.346999	0.346999	0.346999	0.288584	0.288584	0.288584	0.288584
369	0.681381	0.681381	0.681381	0.681381	0.217584	0.217584	0.217584	0.217584	0.605048	0.605048	0.605048	0.605048	0.221016	0.221016	0.221016	0.221016	0.739775	0.739775	0.739775	0.739775	0.145667	0.145667	0.145667	0.145667	0.631502	0.631502	0.631502	0.631502	0.198157	0.198157	0.198157	0.198157	0.346207	0.346207	0.346207	0.346207	0.202896	0.202896	0.202896	0.202896	0.349013	0.349013	0.349013	0.349013	0.292219	0.292219	0.292219	0.292219
370	0.680798	0.680798	0.680798	0.680798	0.214736	0.214736	0.214736	0.214736	0.608781	0.608781	0.608781	0.608781	0.217427	0.217427	0.217427	0.217427	0.739684	0.739684	0.739684	0.739684	0.141943	0.141943	0.141943	0.141943	0.632342	0.632342	0.632342	0.632342	0.195527	0.195527	0.195527	0.195527	0.344941	0.344941	0.344941	0.344941	0.201841	0.201841	0.201841	0.201841	0.351029	0.351029	0.351029	0.351029	0.295828	0.295828	0.295828	0.295828
371	0.680221	0.680221	0.680221	0.680221	0.211892	0.211892	0.211892	0.211892	0.612506	0.612506	0.612506	0.612506	0.213842	0.213842	0.213842	0.213842	0.739594	0.739594	0.739594	0.739594	0.138219	0.138219	0.138219	0.138219	0.633183	0.633183	0.633183	0.633183	0.192904	0.192904	0.192904	0.192904	0.343673	0.343673	0.343673	0.343673	0.200762	0.200762	0.200762	0.200762	0.353039	0.353039	0.353039	0.353039	0.299418	0.299418	0.299418	0.299418
372	0.679638	0.679638	0.679638	0.679638	0.209052	0.209052	0.209052	0.209052	0.616239	0.616239	0.616239	0.616239	0.21026	0.21026	0.21026	0.21026	0.739499	0.739499	0.739499	0.739499	0.134498	0.134498	0.134498	0.134498	0.634029	0.634029	0.634029	0.634029	0.190285	0.190285	0.190285	0.190285	0.342405	0.342405	0.342405	0.342405	0.199688	0.199688	0.199688	0.199688	0.355052	0.355052	0.355052	0.355052	0.303006	0.303006	0.303006	0.303006
373	0.67906	0.67906	0.67906	0.67906	0.206214	0.206214	0.206214	0.206214	0.619969	0.619969	0.619969	0.619969	0.20668	0.20668	0.20668	0.20668	0.739407	0.739407	0.739407	0.739407	0.130774	0.130774	0.130774	0.130774	0.634868	0.634868	0.634868	0.634868	0.187662	0.187662	0.187662	0.187662	0.34114	0.34114	0.34114	0.34114	0.198638	0.198638	0.198638	0.198638	0.357062	0.357062	0.357062	0.357062	0.306616	0.306616	0.306616	0.306616
374	0.678478	0.678478	0.678478	0.678478	0.203358	0.203358	0.203358	0.203358	0.623695	0.623695	0.623695	0.623695	0.203087	0.203087	0.203087	0.203087	0.739312	0.739312	0.739312	0.739312	0.127051	0.127051	0.127051	0.127051	0.635711	0.635711	0.635711	0.635711	0.185032	0.185032	0.185032	0.185032	0.339871	0.339871	0.339871	0.339871	0.197558	0.197558	0.197558	0.197558	0.359078	0.359078	0.359078	0.359078	0.310255	0.310255	0.310255	0.310255
375	0.677896	0.677896	0.677896	0.677896	0.200521	0.200521	0.200521	0.200521	0.627426	0.627426	0.627426	0.627426	0.199505	0.199505	0.199505	0.199505	0.739219	0.739219	0.739219	0.739219	0.123327	0.123327	0.123327	0.123327	0.636555	0.636555	0.636555	0.636555	0.182409	0.182409	0.182409	0.182409	0.338607	0.338607	0.338607	0.338607	0.196509	0.196509	0.196509	0.196509	0.361091	0.361091	0.361091	0.361091	0.313866	0.313866	0.313866	0.313866
376	0.677317	0.677317	0.677317	0.677317	0.197682	0.197682	0.197682	0.197682	0.631153	0.631153	0.631153	0.631153	0.195924	0.195924	0.195924	0.195924	0.739131	0.739131	0.739131	0.739131	0.119605	0.119605	0.119605	0.119605	0.637398	0.637398	0.637398	0.637398	0.179789	0.179789	0.179789	0.179789	0.337341	0.337341	0.337341	0.337341	0.195433	0.195433	0.195433	0.195433	0.363099	0.363099	0.363099	0.363099	0.317453	0.317453	0.317453	0.317453
377	0.676742	0.676742	0.676742	0.676742	0.19484	0.19484	0.19484	0.19484	0.634884	0.634884	0.634884	0.634884	0.19234	0.19234	0.19234	0.19234	0.739044	0.739044	0.739044	0.739044	0.115881	0.115881	0.115881	0.115881	0.63824	0.63824	0.63824	0.63824	0.177166	0.177166	0.177166	0.177166	0.336076	0.336076	0.336076	0.336076	0.194354	0.194354	0.194354	0.194354	0.365111	0.365111	0.365111	0.365111	0.321036	0.321036	0.321036	0.321036
378	0.67652	0.67652	0.67652	0.67652	0.193771	0.193771	0.193771	0.193771	0.636283	0.636283	0.636283	0.636283	0.190994	0.190994	0.190994	0.190994	0.738998	0.738998	0.738998	0.738998	0.114485	0.114485	0.114485	0.114485	0.638556	0.638556	0.638556	0.638556	0.176181	0.176181	0.176181	0.176181	0.3356	0.3356	0.3356	0.3356	0.193966	0.193966	0.193966	0.193966	0.365868	0.365868	0.365868	0.365868	0.322413	0.322413	0.322413	0.322413
379	0.67652	0.67652	0.67652	0.67652	0.193771	0.193771	0.193771	0.193771	0.636283	0.636283	0.636283	0.636283	0.190994	0.190994	0.190994	0.190994	0.738998	0.738998	0.738998	0.738998	0.114485	0.114485	0.114485	0.114485	0.638556	0.638556	0.638556	0.638556	0.176181	0.176181	0.176181	0.176181	0.3356	0.3356	0.3356	0.3356	0.193966	0.193966	0.193966	0.193966	0.365868	0.365868	0.365868	0.365868	0.322413	0.322413	0.322413	0.322413
380	0.67652	0.67652	0.67652	0.67652	0.193771	0.193771	0.193771	0.193771	0.636283	0.636283	0.636283	0.636283	0.190994	0.190994	0.190994	0.190994	0.738998	0.738998	0.738998	0.738998	0.114485	0.114485	0.114485	0.114485	0.638556	0.638556	0.638556	0.638556	0.176181	0.176181	0.176181	0.176181	0.3356	0.3356	0.3356	0.3356	0.193966	0.193966	0.193966	0.193966	0.365868	0.365868	0.365868	0.365868	0.322413	0.322413	0.322413	0.322413
381	0.67652	0.67652	0.67652	0.67652	0.193771	0.193771	0.193771	0.193771	0.636283	0.636283	0.636283	0.636283	0.190994	0.190994	0.190994	0.190994	0.738998	0.738998	0.738998	0.738998	0.114485	0.114485	0.114485	0.114485	0.638556	0.638556	0.638556	0.638556	0.176181	0.176181	0.176181	0.176181	0.3356	0.3356	0.3356	0.3356	0.193966	0.193966	0.193966	0.193966	0.365868	0.365868	0.365868	0.365868	0.322413	0.322413	0.322413	0.322413
382	0.67652	0.67652	0.67652	0.67652	0.193771	0.193771	0.193771	0.193771	0.636283	0.636283	0.636283	0.636283	0.190994	0.190994	0.190994	0.190994	0.738998	0.738998	0.738998	0.738998	0.114485	0.114485	0.114485	0.114485	0.638556	0.638556	0.638556	0.638556	0.176181	0.176181	0.176181	0.176181	0.3356	0.3356	0.3356	0.3356	0.193966	0.193966	0.193966	0.193966	0.365868	0.365868	0.365868	0.365868	0.322413	0.322413	0.322413	0.322413
383	0.67652	0.67652	0.67652	0.67652	0.193771	0.193771	0.193771	0.193771	0.636283	0.636283	0.636283	0.636283	0.190994	0.190994	0.190994	0.190994	0.738998	0.738998	0.738998	0.738998	0.114485	0.114485	0.114485	0.114485	0.638556	0.638556	0.638556	0.638556	0.176181	0.176181	0.176181	0.176181	0.3356	0.3356	0.3356	0.3356	0.193966	0.193966	0.193966	0.193966	0.365868	0.365868	0.365868	0.365868	0.322413	0.322413	0.322413	0.322413
384	0.67652	0.67652	0.67652	0.67652	0.193771	0.193771	0.193771	0.193771	0.636283	0.636283	0.636283	0.636283	0.190994	0.190994	0.190994	0.190994	0.738998	0.738998	0.738998	0.738998	0.114485	0.114485	0.114485	0.114485	0.638556	0.638556	0.638556	0.638556	0.176181	0.176181	0.176181	0.176181	0.3356	0.3356	0.3356	0.3356	0.193966	0.193966	0.193966	0.193966	0.365868	0.365868	0.365868	0.365868	0.322413	0.322413	0.322413	0.322413
385	0.67652	0.67652	0.67652	0.67652	0.193771	0.193771	0.193771	0.193771	0.636283	0.636283	0.636283	0.636283	0.190994	0.190994	0.190994	0.190994	0.738998	0.738998	0.738998	0.738998	0.114485	0.114485	0.114485	0.114485	0.638556	0.638556	0.638556	0.638556	0.176181	0.176181	0.176181	0.176181	0.3356	0.3356	0.3356	0.3356	0.193966	0.193966	0.193966	0.193966	0.365868	0.365868	0.365868	0.365868	0.322413	0.322413	0.322413	0.322413
386	0.67652	0.67652	0.67652	0.67652	0.193771	0.193771	0.193771	0.193771	0.636283	0.636283	0.636283	0.636283	0.190994	0.190994	0.190994	0.190994	0.738998	0.738998	0.738998	0.738998	0.114485	0.114485	0.114485	0.114485	0.638556	0.638556	0.638556	0.638556	0.176181	0.176181	0.176181	0.176181	0.3356	0.3356	0.3356	0.3356	0.193966	0.193966	0.193966	0.193966	0.365868	0.365868	0.365868	0.365868	0.322413	0.322413	0.322413	0.322413
387	0.67652	0.67652	0.67652	0.67652	0.193771	0.193771	0.193771	0.193771	0.636283	0.636283	0.636283	0.636283	0.190994	0.190994	0.190994	0.190994	0.738998	0.738998	0.738998	0.738998	0.114485	0.114485	0.114485	0.114485	0.638556	0.638556	0.638556	0.638556	0.176181	0.176181	0.176181	0.176181	0.3356	0.3356	0.3356	0.3356	0.193966	0.193966	0.193966	0.193966	0.365868	0.365868	0.365868	0.365868	0.322413	0.322413	0.322413	0.322413
388	0.67652	0.67652	0.67652	0.67652	0.193771	0.193771	0.193771	0.193771	0.636283	0.636283	0.636283	0.636283	0.190994	0.190994	0.190994	0.190994	0.738998	0.738998	0.738998	0.738998	0.114485	0.114485	0.114485	0.114485	0.638556	0.638556	0.638556	0.638556	0.176181	0.176181	0.176181	0.176181	0.3356	0.3356	0.3356	0.3356	0.193966	0.193966	0.193966	0.193966	0.365868	0.365868	0.365868	0.365868	0.322413	0.322413	0.322413	0.322413
389	0.67652	0.67652	0.67652	0.67652	0.193771	0.193771	0.193771	0.193771	0.636283	0.636283	0.636283	0.636283	0.190994	0.190994	0.190994	0.190994	0.738998	0.738998	0.738998	0.738998	0.114485	0.114485	0.114485	0.114485	0.638556	0.638556	0.638556	0.638556	0.176181	0.176181	0.176181	0.176181	0.3356	0.3356	0.3356	0.3356	0.193966	0.193966	0.193966	0.193966	0.365868	0.365868	0.365868	0.365868	0.322413	0.322413	0.322413	0.322413
390	0.67652	0.67652	0.67652	0.67652	0.193771	0.193771	0.193771	0.193771	0.636283	0.636283	0.636283	0.636283	0.190994	0.190994	0.190994	0.190994	0.738998	0.738998	0.738998	0.738998	0.114485	0.114485	0.114485	0.114485	0.638556	0.638556	0.638556	0.638556	0.176181	0.176181	0.176181	0.176181	0.3356	0.3356	0.3356	0.3356	0.193966	0.193966	0.193966	0.193966	0.365868	0.365868	0.365868	0.365868	0.322413	0.322413	0.322413	0.322413
391	0.67652	0.67652	0.67652	0.67652	0.193771	0.193771	0.193771	0.193771	0.636283	0.636283	0.636283	0.636283	0.190994	0.190994	0.190994	0.190994	0.738998	0.738998	0.738998	0.738998	0.114485	0.114485	0.114485	0.114485	0.638556	0.638556	0.638556	0.638556	0.176181	0.176181	0.176181	0.176181	0.3356	0.3356	0.3356	0.3356	0.193966	0.193966	0.193966	0.193966	0.365868	0.365868	0.365868	0.365868	0.322413	0.322413	0.322413	0.322413
392	0.67652	0.67652	0.67652	0.67652	0.193771	0.193771	0.193771	0.193771	0.636283	0.636283	0.636283	0.636283	0.190994	0.190994	0.190994	0.190994	0.738998	0.738998	0.738998	0.738998	0.114485	0.114485	0.114485	0.114485	0.638556	0.638556	0.638556	0.638556	0.176181	0.176181	0.176181	0.176181	0.3356	0.3356	0.3356	0.3356	0.193966	0.193966	0.193966	0.193966	0.365868	0.365868	0.365868	0.365868	0.322413	0.322413	0.322413	0.322413
393	0.67652	0.67652	0.67652	0.67652	0.193771	0.193771	0.193771	0.193771	0.636283	0.636283	0.636283	0.636283	0.190994	0.190994	0.190994	0.190994	0.738998	0.738998	0.738998	0.738998	0.114485	0.114485	0.114485	0.114485	0.638556	0.638556	0.638556	0.638556	0.176181	0.176181	0.176181	0.176181	0.3356	0.3356	0.3356	0.3356	0.193966	0.193966	0.193966	0.193966	0.365868	0.365868	0.365868	0.365868	0.322413	0.322413	0.322413	0.322413
394	0.67652	0.67652	0.67652	0.67652	0.193771	0.193771	0.193771	0.193771	0.636283	0.636283	0.636283	0.636283	0.190994	0.190994	0.190994	0.190994	0.738998	0.738998	0.738998	0.738998	0.114485	0.114485	0.114485	0.114485	0.638556	0.638556	0.638556	0.638556	0.176181	0.176181	0.176181	0.176181	0.3356	0.3356	0.3356	0.3356	0.193966	0.193966	0.193966	0.193966	0.365868	0.365868	0.365868	0.365868	0.322413	0.322413	0.322413	0.322413
395	0.67652	0.67652	0.67652	0.67652	0.193771	0.193771	0.193771	0.193771	0.636283	0.636283	0.636283	0.636283	0.190994	0.190994	0.190994	0.190994	0.738998	0.738998	0.738998	0.738998	0.114485	0.114485	0.114485	0.114485	0.638556	0.638556	0.638556	0.638556	0.176181	0.176181	0.176181	0.176181	0.3356	0.3356	0.3356	0.3356	0.193966	0.193966	0.193966	0.193966	0.365868	0.365868	0.365868	0.365868	0.322413	0.322413	0.322413	0.322413
396	0.67652	0.67652	0.67652	0.67652	0.193771	0.193771	0.193771	0.193771	0.636283	0.636283	0.636283	0.636283	0.190994	0.190994	0.190994	0.190994	0.738998	0.738998	0.738998	0.738998	0.114485	0.114485	0.114485	0.114485	0.638556	0.638556	0.638556	0.638556	0.176181	0.176181	0.176181	0.176181	0.3356	0.3356	0.3356	0.3356	0.193966	0.193966	0.193966	0.193966	0.365868	0.365868	0.365868	0.365868	0.322413	0.322413	0.322413	0.322413
397	0.67652	0.67652	0.67652	0.67652	0.193771	0.193771	0.193771	0.193771	0.636283	0.636283	0.636283	0.636283	0.190994	0.190994	0.190994	0.190994	0.738998	0.738998	0.738998	0.738998	0.114485	0.114485	0.114485	0.114485	0.638556	0.638556	0.638556	0.638556	0.176181	0.176181	0.176181	0.176181	0.3356	0.3356	0.3356	0.3356	0.193966	0.193966	0.193966	0.193966	0.365868	0.365868	0.365868	0.365868	0.322413	0.322413	0.322413	0.322413
398	0.67652	0.67652	0.67652	0.67652	0.193771	0.193771	0.193771	0.193771	0.636283	0.636283	0.636283	0.636283	0.190994	0.190994	0.190994	0.190994	0.738998	0.738998	0.738998	0.738998	0.114485	0.114485	0.114485	0.114485	0.638556	0.638556	0.638556	0.638556	0.176181	0.176181	0.176181	0.176181	0.3356	0.3356	0.3356	0.3356	0.193966	0.193966	0.193966	0.193966	0.365868	0.365868	0.365868	0.365868	0.322413	0.322413	0.322413	0.322413
399	0.67652	0.67652	0.67652	0.67652	0.193771	0.193771	0.193771	0.193771	0.636283	0.636283	0.636283	0.636283	0.190994	0.190994	0.190994	0.190994	0.738998	0.738998	0.738998	0.738998	0.114485	0.114485	0.114485	0.114485	0.638556	0.638556	0.638556	0.638556	0.176181	0.176181	0.176181	0.176181	0.3356	0.3356	0.3356	0.3356	0.193966	0.193966	0.193966	0.193966	0.365868	0.365868	0.365868	0.365868	0.322413	0.322413	0.322413	0.322413
400	0.67652	0.67652	0.67652	0.67652	0.193771	0.193771	0.193771	0.193771	0.636283	0.636283	0.636283	0.636283	0.190994	0.190994	0.190994	0.190994	0.738998	0.738998	0.738998	0.738998	0.114485	0.114485	0.114485	0.114485	0.638556	0.638556	0.638556	0.638556	0.176181	0.176181	0.176181	0.176181	0.3356	0.3356	0.3356	0.3356	0.193966	0.193966	0.193966	0.193966	0.365868	0.365868	0.365868	0.365868	0.322413	0.322413	0.322413	0.322413
401	0.67652	0.67652	0.67652	0.67652	0.193771	0.193771	0.193771	0.193771	0.636283	0.636283	0.636283	0.636283	0.190994	0.190994	0.190994	0.190994	0.738998	0.738998	0.738998	0.738998	0.114485	0.114485	0.114485	0.114485	0.638556	0.638556	0.638556	0.638556	0.176181	0.176181	0.176181	0.176181	0.3356	0.3356	0.3356	0.3356	0.193966	0.193966	0.193966	0.193966	0.365868	0.365868	0.365868	0.365868	0.322413	0.322413	0.322413	0.322413
402	0.67652	0.67652	0.67652	0.67652	0.193771	0.193771	0.193771	0.193771	0.636283	0.636283	0.636283	0.636283	0.190994	0.190994	0.190994	0.190994	0.738998	0.738998	0.738998	0.738998	0.114485	0.114485	0.114485	0.114485	0.638556	0.638556	0.638556	0.638556	0.176181	0.176181	0.176181	0.176181	0.3356	0.3356	0.3356	0.3356	0.193966	0.193966	0.193966	0.193966	0.365868	0.365868	0.365868	0.365868	0.322413	0.322413	0.322413	0.322413
